# Supplementary material for: 1,1′-[4-(4-Methoxy­phen­yl)-2,6-dimethyl-1,4-dihydro­pyridine-3,5-di­yl]diethanone
Source: Acta Crystallogr Sect E Struct Rep Online. 2009 Oct 17;65(Pt 11):o2795. doi: 10.1107/S1600536809041592 (PMC2971090; doi:10.1107/S1600536809041592)
Supplement: Supplementary file 2 [file e-65-o2795-Isup2.hkl]

# 
# h,k,l, Fc-squared, Fo-squared, sigma(Fo-squared) and status flag 
# 
data_I
_shelx_title ' pr42a in P b c a' 
_shelx_refln_list_code          4 
_shelx_F_calc_maximum      304.46 
_exptl_crystal_F_000      1280.00 
_reflns_d_resolution_high  0.7427 
 
loop_ 
 _symmetry_equiv_pos_as_xyz 
 'x, y, z' 
 '-x+1/2, -y, z+1/2' 
 'x+1/2, -y+1/2, -z' 
 '-x, y+1/2, -z+1/2' 
 '-x, -y, -z' 
 'x-1/2, y, -z-1/2' 
 '-x-1/2, y-1/2, z' 
 'x, -y-1/2, z-1/2' 
 
_cell_length_a    12.0781 
_cell_length_b     8.9650 
_cell_length_c    29.3755 
_cell_angle_alpha  90.000 
_cell_angle_beta   90.000 
_cell_angle_gamma  90.000 
 
_shelx_F_squared_multiplier     1.000 
 
loop_ 
 _refln_index_h 
 _refln_index_k 
 _refln_index_l 
 _refln_F_squared_calc 
 _refln_F_squared_meas 
 _refln_F_squared_sigma 
 _refln_observed_status 
   2   0   0     6042.04     5642.52     60.98 o 
   4   0   0     1941.41     1859.96     25.61 o 
   6   0   0     2616.97     2899.13     37.65 o 
   8   0   0     1221.12     1219.61     22.19 o 
  10   0   0      871.22      864.42     16.28 o 
  12   0   0        3.29        8.14      4.17 o 
  14   0   0      774.79      927.82     32.61 o 
  16   0   0       69.86       91.27     14.74 o 
   2   1   0     5877.34     5789.09     47.20 o 
   4   1   0      256.10      223.18      3.48 o 
   6   1   0       75.97       73.86      1.94 o 
   8   1   0        0.03       -0.67      1.25 o 
  10   1   0      271.95      266.43      7.87 o 
  12   1   0       28.13       39.66      4.99 o 
  14   1   0      235.41      255.08      9.69 o 
  16   1   0       18.54       20.66      8.12 o 
   0   2   0      863.80      882.11      9.51 o 
   2   2   0    15940.55    15525.34    118.33 o 
   4   2   0     7610.59     7697.36     62.09 o 
   6   2   0     4520.07     5034.59     47.27 o 
   8   2   0       99.87       95.50      3.76 o 
  10   2   0      803.55      798.98     14.99 o 
  12   2   0        5.70       11.75      5.63 o 
  14   2   0        4.22        1.49      4.87 o 
  16   2   0        0.97       14.65     11.62 o 
   2   3   0     2998.13     2912.32     25.91 o 
   4   3   0     3129.69     3339.28     32.31 o 
   6   3   0        7.89       -0.92      1.22 o 
   8   3   0       51.23       48.11      3.97 o 
  10   3   0      120.71       98.24      5.98 o 
  12   3   0      300.20      320.70      9.57 o 
  14   3   0        0.25       -5.49      5.49 o 
   0   4   0        2.72        0.19      1.06 o 
   2   4   0      793.40      622.96      7.13 o 
   4   4   0      416.11      355.71      5.19 o 
   6   4   0      993.61      952.70      9.44 o 
   8   4   0       46.09       41.12      3.82 o 
  10   4   0        0.94        7.25      3.75 o 
  12   4   0       64.36       47.89      5.20 o 
  14   4   0        6.84       13.50      7.35 o 
   2   5   0        4.14       12.35      1.20 o 
   4   5   0      166.82      188.01      4.23 o 
   6   5   0      152.41      154.76      2.93 o 
   8   5   0       14.86        6.58      2.74 o 
  10   5   0        2.59       -3.12      3.12 o 
  12   5   0       31.70       19.03      5.83 o 
  14   5   0       20.99       13.05      9.40 o 
   0   6   0     2358.99     2193.97     67.53 o 
   2   6   0        0.80        1.24      1.07 o 
   4   6   0      146.46      122.92      2.71 o 
   6   6   0      307.78      316.66      6.34 o 
   8   6   0        3.66       -2.85      2.94 o 
  10   6   0       23.21       28.99      6.99 o 
  12   6   0        0.01        0.77      5.12 o 
  14   6   0        1.23        1.85     10.08 o 
   2   7   0        3.16        5.58      2.24 o 
   4   7   0      378.81      354.48      8.10 o 
   6   7   0       73.82       79.39      4.87 o 
   8   7   0       91.02       85.03      5.30 o 
  10   7   0      163.54      155.67      6.95 o 
  12   7   0      136.14      131.39      8.98 o 
   0   8   0       53.34       69.56     10.89 o 
   2   8   0      118.84      146.84      7.71 o 
   4   8   0       40.17       39.56      4.53 o 
   6   8   0      126.10      148.49      7.33 o 
   8   8   0       46.99       37.60      4.48 o 
  10   8   0       14.39       14.96      5.96 o 
  12   8   0      117.50      130.67     26.27 o 
   2   9   0     1076.35     1029.88     27.82 o 
   4   9   0       80.27       84.69      8.13 o 
   6   9   0       87.69       83.32      5.22 o 
   8   9   0       49.82       46.37      4.78 o 
  10   9   0       18.80       33.66     15.06 o 
   0  10   0       80.66       95.09     13.91 o 
   2  10   0        4.93       11.99      8.47 o 
   4  10   0       28.51       46.32      7.74 o 
   6  10   0       17.26       30.62      6.90 o 
   8  10   0      117.40      173.44     21.42 o 
   2  11   0       12.19        7.84      7.09 o 
   4  11   0        3.85        2.34      6.84 o 
   6  11   0        5.86        2.29     10.98 o 
   0  12   0       23.66       24.25     12.54 o 
   1   1   1     3825.70     3763.69     20.79 o 
   2   1   1    13313.25    13582.05     71.48 o 
   3   1   1     3912.66     3573.99     20.34 o 
   4   1   1      972.21      900.09      5.94 o 
   5   1   1      293.01      246.91      2.53 o 
   6   1   1     1819.19     1943.61     12.17 o 
   7   1   1       52.59       50.56      1.76 o 
   8   1   1      316.53      318.96      4.15 o 
   9   1   1      168.12      148.02      3.13 o 
  10   1   1     1003.51     1010.62     10.62 o 
  11   1   1      291.73      327.80      6.90 o 
  12   1   1       96.92       92.75      5.08 o 
  13   1   1       73.08       87.78      4.49 o 
  14   1   1       67.86       87.60      4.69 o 
  15   1   1       24.15       18.45      5.16 o 
  16   1   1        5.94       13.12      5.52 o 
   0   2   1    26619.03    25907.36    182.27 o 
   1   2   1      167.76      209.76      1.60 o 
   2   2   1      696.95      706.10      5.13 o 
   3   2   1     1582.80     1435.69      9.03 o 
   4   2   1       52.06       63.92      1.44 o 
   5   2   1      595.89      704.18      5.71 o 
   6   2   1      993.05     1051.12      7.90 o 
   7   2   1      359.66      412.00      5.09 o 
   8   2   1      121.19      117.74      2.88 o 
   9   2   1      154.88      142.26      4.27 o 
  10   2   1      267.54      283.87      5.98 o 
  11   2   1      207.32      213.21      5.54 o 
  12   2   1      273.35      282.89      6.95 o 
  13   2   1       97.57      112.58      5.06 o 
  14   2   1        8.76       11.47      3.59 o 
  15   2   1        1.46        6.81      4.09 o 
  16   2   1       18.58       12.85      8.37 o 
   1   3   1     7435.90     7599.47     39.92 o 
   2   3   1       36.78       44.26      1.12 o 
   3   3   1     2993.92     3171.60     18.95 o 
   4   3   1       73.19       47.80      1.54 o 
   5   3   1     1379.28     1505.34     10.71 o 
   6   3   1      366.40      400.04      4.05 o 
   7   3   1        1.23        0.96      1.02 o 
   8   3   1      343.98      303.28      5.29 o 
   9   3   1       76.76       78.76      3.48 o 
  10   3   1      532.05      495.93      7.87 o 
  11   3   1       27.52       25.67      3.17 o 
  12   3   1        0.76        3.51      2.73 o 
  13   3   1        3.66        1.50      3.17 o 
  14   3   1       28.55       41.04      5.33 o 
  15   3   1        0.31       -4.40      4.40 o 
   0   4   1       27.17       17.64      1.38 o 
   1   4   1       13.01       13.41      0.73 o 
   2   4   1      234.42      255.02      2.41 o 
   3   4   1      385.40      463.16      4.08 o 
   4   4   1     1387.85     1460.95     10.38 o 
   5   4   1       96.08      109.58      2.02 o 
   6   4   1       75.29      109.58      1.98 o 
   7   4   1       18.61       31.99      1.50 o 
   8   4   1      480.30      447.63      6.99 o 
   9   4   1      334.80      304.03      6.46 o 
  10   4   1      375.24      411.90      7.56 o 
  11   4   1       82.95       66.27      3.92 o 
  12   4   1       14.33       12.84      2.98 o 
  13   4   1       47.99       59.26      5.24 o 
  14   4   1       29.31       32.19      5.83 o 
  15   4   1        0.05       -5.00      5.00 o 
   1   5   1      264.53      273.80      2.58 o 
   2   5   1       92.71      136.97      1.76 o 
   3   5   1      180.13      164.97      2.42 o 
   4   5   1       66.13       62.91      1.88 o 
   5   5   1        2.71       -0.17      0.80 o 
   6   5   1       14.60       23.14      1.29 o 
   7   5   1        9.01        8.64      1.30 o 
   8   5   1        7.98        5.71      2.24 o 
   9   5   1       23.90       21.95      2.46 o 
  10   5   1      226.15      194.63      5.40 o 
  11   5   1       23.13       17.07      3.11 o 
  12   5   1        0.27       -2.95      2.95 o 
  13   5   1        4.24        1.16      4.89 o 
  14   5   1        0.11        4.35      4.94 o 
   0   6   1      535.65      604.73      9.64 o 
   1   6   1       80.14       61.59      1.88 o 
   2   6   1       83.13       64.30      1.50 o 
   3   6   1      206.56      211.21      2.46 o 
   4   6   1       91.36       99.57      2.84 o 
   5   6   1      417.94      437.34      4.81 o 
   6   6   1      122.34       89.20      2.72 o 
   7   6   1      177.89      147.01      4.15 o 
   8   6   1        7.24        5.91      2.26 o 
   9   6   1        0.78       -0.54      2.31 o 
  10   6   1        1.42       -1.99      2.47 o 
  11   6   1        0.28       -2.66      2.66 o 
  12   6   1       22.89       17.42      4.03 o 
  13   6   1        0.29       -4.48      4.48 o 
  14   6   1        0.95        2.96      4.99 o 
   1   7   1       95.61      106.26      2.96 o 
   2   7   1       28.82       34.27      2.04 o 
   3   7   1       13.94        9.69      1.37 o 
   4   7   1      192.20      190.54      4.22 o 
   5   7   1       32.74       30.43      2.44 o 
   6   7   1      127.69      132.74      4.03 o 
   7   7   1       91.23       73.98      3.43 o 
   8   7   1      110.19      114.74      4.15 o 
   9   7   1       15.95        9.48      2.62 o 
  10   7   1        2.86        2.47      2.71 o 
  11   7   1       61.57       63.12      4.78 o 
  12   7   1        7.38       10.40      4.13 o 
  13   7   1       12.91       11.72      4.52 o 
   0   8   1      615.10      657.39     20.03 o 
   1   8   1      131.22      127.62      5.61 o 
   2   8   1       25.65       21.42      2.93 o 
   3   8   1       48.10       52.68      3.30 o 
   4   8   1      158.87      159.24      3.94 o 
   5   8   1       13.55       13.77      2.37 o 
   6   8   1       18.69       22.02      2.56 o 
   7   8   1      110.47      100.76      3.90 o 
   8   8   1       14.50       11.83      2.67 o 
   9   8   1        1.74       -1.72      2.68 o 
  10   8   1       55.79       61.39      6.17 o 
  11   8   1       22.23       15.74      5.32 o 
  12   8   1        0.27       10.52      5.41 o 
   1   9   1      121.89      127.32      7.11 o 
   2   9   1        0.68        6.84      4.77 o 
   3   9   1      400.12      399.73     11.32 o 
   4   9   1       18.90       22.42      4.46 o 
   5   9   1        5.64        3.83      2.69 o 
   6   9   1       41.96       42.42      3.04 o 
   7   9   1        0.01       -2.34      2.34 o 
   8   9   1        0.06       -2.41      2.47 o 
   9   9   1        3.55       -0.19      4.23 o 
  10   9   1        7.46       12.93      8.71 o 
   0  10   1       40.27       42.01      8.12 o 
   1  10   1      104.71      100.77      7.15 o 
   2  10   1       45.23       53.11      5.84 o 
   3  10   1       30.58       31.52      5.30 o 
   4  10   1       80.33       71.53     10.13 o 
   5  10   1       29.77       27.83      4.93 o 
   6  10   1       64.65       76.44      5.92 o 
   7  10   1        6.83       14.57      5.58 o 
   8  10   1        2.03        8.69      7.96 o 
   9  10   1       26.14       54.44     11.45 o 
   1  11   1       57.93       61.99      6.37 o 
   2  11   1       11.34        8.51      5.09 o 
   3  11   1       19.16       14.10      6.64 o 
   4  11   1        1.66        4.01      4.71 o 
   5  11   1       16.78       12.92      5.51 o 
   6  11   1        5.87       10.30      5.91 o 
   0  12   1        0.48       -1.29      7.28 o 
   1  12   1       21.15       15.70      5.74 o 
   0   0   2      310.26       -0.12      0.12 o 
   1   0   2     2445.61     1730.75     42.67 o 
   2   0   2      339.73      405.25      3.43 o 
   3   0   2      265.37      320.64      3.29 o 
   4   0   2     8625.17     9243.57     64.40 o 
   5   0   2       10.83        9.37      1.12 o 
   6   0   2     7578.14     7830.03     63.74 o 
   7   0   2      819.70      821.71     10.57 o 
   8   0   2      360.94      393.78      6.88 o 
   9   0   2      455.34      476.62      8.05 o 
  10   0   2      111.22      119.03      4.38 o 
  11   0   2      166.12      181.78      7.71 o 
  12   0   2      166.03      187.35      5.84 o 
  13   0   2      430.38      456.28     14.09 o 
  14   0   2        0.64       12.37      6.48 o 
  15   0   2       49.34       59.79      8.86 o 
  16   0   2       36.89       53.05     10.40 o 
   1   1   2    33201.48    31955.81    164.40 o 
   2   1   2     1036.92     1121.08      6.10 o 
   3   1   2      123.60      122.64      1.46 o 
   4   1   2      174.27      227.40      2.35 o 
   5   1   2     1926.09     2404.16     14.87 o 
   6   1   2       15.02        4.15      0.73 o 
   7   1   2     1539.88     1516.01     12.14 o 
   8   1   2        0.00       -1.19      1.19 o 
   9   1   2      438.88      365.76      4.83 o 
  10   1   2     1064.92     1058.85     10.31 o 
  11   1   2       24.90       46.96      3.40 o 
  12   1   2        5.49        1.13      2.78 o 
  13   1   2       91.96       85.88      4.49 o 
  14   1   2        4.31        5.61      3.73 o 
  15   1   2      138.41      181.61      8.27 o 
  16   1   2        0.01        2.52      4.97 o 
   0   2   2     9522.44     9419.94     95.35 o 
   1   2   2      892.90     1010.36      6.36 o 
   2   2   2       38.00       24.53      0.93 o 
   3   2   2      809.40      814.72      6.14 o 
   4   2   2      102.17       94.59      1.91 o 
   5   2   2     1502.64     1532.16     11.33 o 
   6   2   2        0.79       -1.15      1.15 o 
   7   2   2       26.88       37.48      1.70 o 
   8   2   2       74.29       73.46      2.36 o 
   9   2   2      851.85      830.56      9.97 o 
  10   2   2      299.54      303.12      6.71 o 
  11   2   2      312.17      289.67      7.16 o 
  12   2   2        0.81        4.15      3.33 o 
  13   2   2       97.33      101.32      4.88 o 
  14   2   2        6.90       11.97      3.65 o 
  15   2   2        0.13        2.01      4.01 o 
   1   3   2      373.63      415.72      2.90 o 
   2   3   2       72.79       60.52      1.10 o 
   3   3   2       14.93        3.14      0.91 o 
   4   3   2      740.09      790.11      5.76 o 
   5   3   2     2830.25     3068.42     19.87 o 
   6   3   2      307.57      329.71      3.48 o 
   7   3   2       40.82       53.33      1.90 o 
   8   3   2      112.27      119.03      3.50 o 
   9   3   2      303.83      281.75      5.63 o 
  10   3   2      484.34      476.83      8.06 o 
  11   3   2      104.88       77.86      3.96 o 
  12   3   2       29.55       29.14      3.47 o 
  13   3   2        1.81        7.20      3.30 o 
  14   3   2        0.06       -4.06      4.06 o 
  15   3   2        9.88       -4.10      4.55 o 
   0   4   2      632.29      575.67      5.36 o 
   1   4   2      515.63      697.55      4.41 o 
   2   4   2       90.80       68.27      1.26 o 
   3   4   2      201.09      236.16      2.47 o 
   4   4   2     1235.21     1385.62      8.75 o 
   5   4   2      647.44      677.89      5.44 o 
   6   4   2       59.24       43.78      2.04 o 
   7   4   2      206.56      252.05      3.60 o 
   8   4   2      179.69      184.83      4.62 o 
   9   4   2      161.55      138.51      4.18 o 
  10   4   2        9.90       10.71      2.67 o 
  11   4   2        3.63        2.41      2.70 o 
  12   4   2       35.29       36.54      3.58 o 
  13   4   2        2.47        1.61      3.79 o 
  14   4   2       16.64       17.64      5.08 o 
  15   4   2       28.78       39.71      6.59 o 
   1   5   2      393.43      406.56      3.19 o 
   2   5   2        1.98       -0.66      0.66 o 
   3   5   2     1257.81     1175.53      8.11 o 
   4   5   2      830.16      920.20      7.06 o 
   5   5   2        7.72        8.86      0.97 o 
   6   5   2       58.55       56.48      1.71 o 
   7   5   2        0.07        0.14      1.11 o 
   8   5   2       11.60       12.56      2.08 o 
   9   5   2      159.73      153.88      4.24 o 
  10   5   2      122.07      121.79      4.16 o 
  11   5   2        3.30        0.46      2.70 o 
  12   5   2       30.06       27.89      4.19 o 
  13   5   2        3.27        5.68      4.16 o 
  14   5   2       25.82       34.06      5.86 o 
   0   6   2        7.39        8.83      2.39 o 
   1   6   2       99.64       94.58      2.24 o 
   2   6   2      448.93      464.26      4.63 o 
   3   6   2        3.75        6.57      1.03 o 
   4   6   2       10.78       16.04      1.29 o 
   5   6   2      191.18      218.56      3.32 o 
   6   6   2      231.59      235.20      4.03 o 
   7   6   2       39.98       54.37      4.83 o 
   8   6   2        4.06        0.63      2.15 o 
   9   6   2        5.03        6.61      2.35 o 
  10   6   2       26.14       29.33      3.11 o 
  11   6   2       46.89       47.66      3.65 o 
  12   6   2        9.99        2.44      3.81 o 
  13   6   2        1.86        0.11      3.84 o 
  14   6   2        0.03        2.52      5.00 o 
   1   7   2      474.26      443.13      6.00 o 
   2   7   2       24.94       26.56      1.44 o 
   3   7   2      179.09      157.64      3.12 o 
   4   7   2       63.31       71.15      3.70 o 
   5   7   2      699.18      684.22      8.72 o 
   6   7   2      139.77      121.57      3.89 o 
   7   7   2       39.71       42.07      2.85 o 
   8   7   2       61.61       50.36      3.10 o 
   9   7   2        1.96        0.03      2.37 o 
  10   7   2       18.44       15.62      2.95 o 
  11   7   2       32.79       32.67      4.38 o 
  12   7   2        0.70       -3.81      3.81 o 
  13   7   2       40.59       41.78      5.85 o 
   0   8   2       87.96       70.72     10.89 o 
   1   8   2      200.14      199.34     10.01 o 
   2   8   2        2.64        0.74      2.45 o 
   3   8   2      365.94      354.36      5.97 o 
   4   8   2       36.25       37.32      2.42 o 
   5   8   2      662.99      641.15      8.59 o 
   6   8   2       34.79       42.48      2.91 o 
   7   8   2      138.42      144.26      5.36 o 
   8   8   2       24.32       14.77      2.90 o 
   9   8   2        7.52        3.78      3.01 o 
  10   8   2        4.70       -0.20      4.33 o 
  11   8   2        1.73       -2.98      4.73 o 
  12   8   2       22.93       23.97      5.98 o 
   1   9   2      417.89      429.99     11.99 o 
   2   9   2      561.47      567.52     13.82 o 
   3   9   2       27.21       26.39      4.79 o 
   4   9   2       15.86       19.46      4.33 o 
   5   9   2        0.52        2.55      2.79 o 
   6   9   2       82.02       86.15      3.63 o 
   7   9   2        5.57        4.10      2.49 o 
   8   9   2       13.51       11.11      3.16 o 
   9   9   2        0.02        0.80      4.02 o 
  10   9   2        0.00       -1.20      4.47 o 
   0  10   2       55.10       59.67     11.53 o 
   1  10   2       15.52       15.73      4.87 o 
   2  10   2       74.02       78.41      6.42 o 
   3  10   2       38.90       51.93      5.79 o 
   4  10   2        6.02       12.11      4.65 o 
   5  10   2       19.16       21.33      4.76 o 
   6  10   2        7.03       14.09      4.29 o 
   7  10   2        2.08        5.87      5.18 o 
   8  10   2        9.80        6.14      5.42 o 
   9  10   2       53.27       63.46     11.91 o 
   1  11   2       13.53        8.78      4.96 o 
   2  11   2        0.07        6.00      4.91 o 
   3  11   2       10.42        6.83      5.01 o 
   4  11   2        7.18       11.91      4.96 o 
   5  11   2       19.85       28.77      5.33 o 
   6  11   2        1.47       -3.28      5.52 o 
   0  12   2        4.21        1.99      7.59 o 
   1  12   2        0.13        2.87      5.33 o 
   1   1   3     1596.11     1665.32      8.34 o 
   2   1   3    13356.40    13796.09     68.92 o 
   3   1   3     7391.98     7368.13     40.85 o 
   4   1   3      114.88      101.60      1.49 o 
   5   1   3       12.69       20.75      1.09 o 
   6   1   3      475.77      444.31      4.25 o 
   7   1   3       45.00       58.89      2.04 o 
   8   1   3       27.53       39.43      1.95 o 
   9   1   3       59.67       59.70      2.33 o 
  10   1   3      194.09      183.11      4.05 o 
  11   1   3       82.19       88.13      3.37 o 
  12   1   3       44.70       43.17      3.77 o 
  13   1   3      119.17      142.67      5.23 o 
  14   1   3        0.01       -1.69      3.71 o 
  15   1   3        1.33        8.30      4.81 o 
  16   1   3        0.05       -4.56      4.56 o 
   0   2   3    14268.32    14540.08    104.82 o 
   1   2   3    17016.32    17067.28     88.84 o 
   2   2   3     7733.48     7348.69     40.64 o 
   3   2   3       66.44      101.42      1.45 o 
   4   2   3     8018.87     8126.22     47.88 o 
   5   2   3     2122.99     2261.64     13.87 o 
   6   2   3      669.53      662.34      5.66 o 
   7   2   3      379.91      394.69      5.47 o 
   8   2   3      896.79      927.92      9.21 o 
   9   2   3      745.65      757.31      8.92 o 
  10   2   3      277.63      280.95      5.94 o 
  11   2   3      645.60      601.06      9.02 o 
  12   2   3       73.58       71.13      4.40 o 
  13   2   3       10.53       11.76      3.40 o 
  14   2   3       30.75       34.52      4.11 o 
  15   2   3        5.66       12.12      4.99 o 
   1   3   3        5.16        3.77      0.60 o 
   2   3   3        4.10        5.04      0.55 o 
   3   3   3       36.31       76.54      1.56 o 
   4   3   3     1831.98     1940.35     12.64 o 
   5   3   3      736.71      731.01      5.76 o 
   6   3   3       22.24       30.38      1.17 o 
   7   3   3      360.74      420.72      4.80 o 
   8   3   3        0.86        2.64      1.54 o 
   9   3   3        1.12        4.09      2.19 o 
  10   3   3      328.95      327.13      7.17 o 
  11   3   3      237.18      238.84      5.96 o 
  12   3   3       13.70       16.82      3.30 o 
  13   3   3       42.70       49.86      4.39 o 
  14   3   3       27.05       29.31      5.07 o 
  15   3   3        0.37       -4.31      4.31 o 
   0   4   3      968.58     1020.50      8.20 o 
   1   4   3     6990.41     7153.16     37.06 o 
   2   4   3      102.83      100.27      1.57 o 
   3   4   3       46.37       43.16      1.17 o 
   4   4   3     1322.64     1248.57      8.52 o 
   5   4   3       75.59       70.95      1.68 o 
   6   4   3        1.71       -0.04      0.89 o 
   7   4   3      118.55      128.42      3.83 o 
   8   4   3        0.55       -1.71      1.71 o 
   9   4   3       18.45       12.93      2.48 o 
  10   4   3      163.29      161.21      4.78 o 
  11   4   3      322.05      305.20      6.66 o 
  12   4   3        0.05       -1.06      2.82 o 
  13   4   3        0.51       -4.05      4.05 o 
  14   4   3       26.32       31.01      5.43 o 
  15   4   3       21.33       22.84      6.20 o 
   1   5   3      292.03      292.13      2.77 o 
   2   5   3      175.44      192.88      2.43 o 
   3   5   3      512.57      463.24      4.23 o 
   4   5   3      114.39      100.83      1.87 o 
   5   5   3      160.42      165.62      2.65 o 
   6   5   3        0.87       -1.03      1.03 o 
   7   5   3       49.73       58.47      2.71 o 
   8   5   3      133.16      113.32      3.46 o 
   9   5   3        0.97       -1.30      2.07 o 
  10   5   3        0.44       -2.31      2.31 o 
  11   5   3       29.75       33.38      3.58 o 
  12   5   3        8.60        9.18      3.73 o 
  13   5   3        3.44        5.45      4.73 o 
  14   5   3        5.20        7.97      5.46 o 
   0   6   3       53.62       66.89      2.94 o 
   1   6   3      288.00      337.06      3.23 o 
   2   6   3      323.28      282.67      3.83 o 
   3   6   3      360.33      321.90      3.99 o 
   4   6   3       18.78       24.05      1.43 o 
   5   6   3        9.57        4.51      1.23 o 
   6   6   3       35.08       21.72      1.78 o 
   7   6   3      185.15      173.58      4.36 o 
   8   6   3      129.74      117.96      3.94 o 
   9   6   3        3.47       -1.65      2.23 o 
  10   6   3        0.27        2.36      2.47 o 
  11   6   3        5.91       -0.73      3.94 o 
  12   6   3        7.61        8.68      3.96 o 
  13   6   3        0.06       -4.28      4.28 o 
  14   6   3        2.42        2.72     11.13 o 
   1   7   3     1227.90     1226.80     12.75 o 
   2   7   3       58.10       53.14      1.90 o 
   3   7   3       15.88       12.28      1.69 o 
   4   7   3       66.82       67.63      2.55 o 
   5   7   3      220.51      192.25      4.32 o 
   6   7   3       21.66       22.76      2.43 o 
   7   7   3        3.55        0.38      2.11 o 
   8   7   3        0.43       -1.93      2.11 o 
   9   7   3      164.90      167.08      4.84 o 
  10   7   3      114.10      103.28      4.48 o 
  11   7   3        2.05       -3.51      3.51 o 
  12   7   3        6.37        1.38      6.20 o 
  13   7   3       19.61       14.81      4.60 o 
   0   8   3      121.44      122.58      9.02 o 
   1   8   3      166.12      167.83      6.37 o 
   2   8   3      146.67      135.90      4.81 o 
   3   8   3      210.77      225.44      5.63 o 
   4   8   3       88.37       89.41      3.61 o 
   5   8   3      156.35      161.41      4.32 o 
   6   8   3       28.27       26.88      2.60 o 
   7   8   3       64.25       71.07      3.76 o 
   8   8   3        4.85        5.23      2.97 o 
   9   8   3       16.81        9.51      3.55 o 
  10   8   3        0.09        2.43      4.31 o 
  11   8   3        0.00       -0.98      5.62 o 
  12   8   3        1.31       -3.53      5.30 o 
   1   9   3        1.81        0.92      4.21 o 
   2   9   3        0.46        5.48      4.24 o 
   3   9   3       48.63       52.42      5.59 o 
   4   9   3       11.38       10.55      3.61 o 
   5   9   3      149.08      155.08      5.30 o 
   6   9   3        3.98        4.45      2.34 o 
   7   9   3        5.10        2.06      3.02 o 
   8   9   3        0.31        1.18      3.27 o 
   9   9   3       26.91       15.60      4.86 o 
  10   9   3       15.33       24.78      5.46 o 
   0  10   3      202.04      196.67     12.54 o 
   1  10   3       94.85      103.40      7.48 o 
   2  10   3        0.53        0.96      4.28 o 
   3  10   3       10.02       10.46      4.72 o 
   4  10   3       76.88       81.82      6.95 o 
   5  10   3        0.63        8.45      4.16 o 
   6  10   3       27.57       32.27      6.53 o 
   7  10   3        0.55        1.97     10.97 o 
   8  10   3        0.89       -5.07      5.11 o 
   9  10   3        6.84      -11.81     11.81 o 
   1  11   3        8.77        4.72      5.81 o 
   2  11   3       27.36       24.02      5.54 o 
   3  11   3       30.60       35.24      5.73 o 
   4  11   3       30.22       30.78      5.43 o 
   5  11   3        8.62        7.97      5.87 o 
   6  11   3       17.07       12.92      6.13 o 
   0  12   3       16.70       21.82      8.57 o 
   1  12   3        3.55        6.13      5.48 o 
   0   0   4      250.70      294.50      3.80 o 
   1   0   4      508.93      500.04      3.85 o 
   2   0   4    13094.44    13340.29     98.98 o 
   3   0   4    11449.51    11220.76     81.02 o 
   4   0   4     1853.31     1932.12     16.13 o 
   5   0   4      255.33      282.71      3.82 o 
   6   0   4        3.40       -1.12      1.12 o 
   7   0   4        6.79        5.33      1.72 o 
   8   0   4     1057.55     1129.94     13.92 o 
   9   0   4       99.05       89.82      4.58 o 
  10   0   4        1.01       -1.04      2.43 o 
  11   0   4        0.51        0.20      2.58 o 
  12   0   4       24.62       31.65      5.09 o 
  13   0   4      251.60      279.83     10.42 o 
  14   0   4       25.57        9.22      7.37 o 
  15   0   4        0.02       -7.77      7.77 o 
  16   0   4       26.34       33.98      8.29 o 
   1   1   4    11294.21    11601.58     55.60 o 
   2   1   4     7303.80     7171.43     35.32 o 
   3   1   4     4001.92     4240.26     23.98 o 
   4   1   4      543.12      567.76      4.17 o 
   5   1   4     5866.07     6170.31     33.14 o 
   6   1   4     4477.88     4761.64     26.84 o 
   7   1   4       33.32       38.34      1.74 o 
   8   1   4     1106.49     1062.38      9.16 o 
   9   1   4     1893.57     1759.87     15.05 o 
  10   1   4      304.65      283.46      5.48 o 
  11   1   4      221.15      199.17      4.87 o 
  12   1   4        1.14       -2.66      2.85 o 
  13   1   4       19.04       26.41      3.65 o 
  14   1   4        0.55       -1.62      3.78 o 
  15   1   4      141.76      185.59      8.40 o 
  16   1   4       31.90       32.17      5.89 o 
   0   2   4     1025.77      891.38      7.32 o 
   1   2   4     1425.43     1339.86      7.54 o 
   2   2   4      293.63      267.92      2.55 o 
   3   2   4        1.49        1.03      0.72 o 
   4   2   4     1470.04     1439.26      8.89 o 
   5   2   4        0.13       -0.64      0.64 o 
   6   2   4      535.31      529.64      4.87 o 
   7   2   4     1773.06     1811.25     14.17 o 
   8   2   4      208.51      225.50      4.21 o 
   9   2   4      150.32      149.72      4.22 o 
  10   2   4        3.48        6.47      2.53 o 
  11   2   4      424.34      451.25      7.84 o 
  12   2   4       47.40       54.16      3.87 o 
  13   2   4       13.68       11.02      3.59 o 
  14   2   4       64.20       62.19      4.59 o 
  15   2   4        2.65       -3.14      4.67 o 
   1   3   4       49.21       72.01      1.21 o 
   2   3   4        0.68        2.26      0.82 o 
   3   3   4       56.48       78.28      1.57 o 
   4   3   4      442.58      488.91      4.21 o 
   5   3   4      531.63      618.58      5.21 o 
   6   3   4     1436.18     1529.11     15.91 o 
   7   3   4       73.69       61.49      2.00 o 
   8   3   4       87.54       94.08      4.23 o 
   9   3   4        2.56        1.55      2.26 o 
  10   3   4       41.09       25.10      2.94 o 
  11   3   4       26.52       36.50      3.35 o 
  12   3   4       41.08       40.04      3.79 o 
  13   3   4       37.06       30.00      4.05 o 
  14   3   4        9.80       19.95      4.82 o 
  15   3   4        2.04        2.63      4.76 o 
   0   4   4     5036.40     5402.44     39.72 o 
   1   4   4      237.30      192.64      2.14 o 
   2   4   4       10.89       10.13      0.74 o 
   3   4   4      937.07     1089.76      8.17 o 
   4   4   4       62.16       86.50      1.95 o 
   5   4   4      251.57      252.53      2.99 o 
   6   4   4       32.65       30.60      1.40 o 
   7   4   4       28.08       21.77      1.72 o 
   8   4   4      177.20      171.37      3.81 o 
   9   4   4      567.70      530.01      7.53 o 
  10   4   4        9.27        3.46      2.49 o 
  11   4   4      198.14      189.68      5.37 o 
  12   4   4        4.99        1.73      2.83 o 
  13   4   4        2.12        4.90      3.93 o 
  14   4   4        3.50       -0.65      4.84 o 
  15   4   4        0.15        0.01      5.30 o 
   1   5   4      869.81      823.92      5.57 o 
   2   5   4       97.34      120.43      1.89 o 
   3   5   4      509.84      512.79      4.46 o 
   4   5   4       43.43       54.23      1.82 o 
   5   5   4      891.04      942.80      7.91 o 
   6   5   4       46.23       36.91      1.55 o 
   7   5   4      259.09      266.82      5.07 o 
   8   5   4        5.03       -1.44      1.84 o 
   9   5   4       47.26       48.50      2.91 o 
  10   5   4      107.40      106.34      4.18 o 
  11   5   4        0.49       -0.14      2.62 o 
  12   5   4       20.43       19.52      4.55 o 
  13   5   4        3.47        3.11      4.35 o 
  14   5   4       14.68       17.85      5.55 o 
   0   6   4       21.03       14.75      1.59 o 
   1   6   4        4.49       10.70      0.96 o 
   2   6   4        3.40        4.21      0.84 o 
   3   6   4        8.58       11.61      1.11 o 
   4   6   4      453.65      445.24      4.44 o 
   5   6   4      132.19      122.56      2.43 o 
   6   6   4      178.39      165.87      3.22 o 
   7   6   4      154.05      147.79      4.16 o 
   8   6   4      226.97      219.61      5.02 o 
   9   6   4       75.94       68.90      3.48 o 
  10   6   4       86.69       94.76      4.07 o 
  11   6   4      259.31      250.84      6.73 o 
  12   6   4        4.66        4.63      3.78 o 
  13   6   4       38.22       48.59      7.41 o 
   1   7   4      171.38      173.28      3.80 o 
   2   7   4        0.74       -0.65      1.29 o 
   3   7   4      297.46      293.39      4.20 o 
   4   7   4      280.62      280.08      4.58 o 
   5   7   4      250.80      223.06      4.19 o 
   6   7   4      582.41      594.23      8.22 o 
   7   7   4      194.79      188.94      5.28 o 
   8   7   4        0.01       -1.99      1.99 o 
   9   7   4       59.23       45.47      3.37 o 
  10   7   4       53.42       38.97      3.86 o 
  11   7   4        0.05       -1.46      4.24 o 
  12   7   4        0.55       -1.07      3.93 o 
  13   7   4       35.59       36.69      6.72 o 
   0   8   4      450.78      454.08     17.80 o 
   1   8   4       43.14       53.91      4.39 o 
   2   8   4        8.84       11.81      3.33 o 
   3   8   4       67.94       69.17      3.15 o 
   4   8   4      314.68      278.51      6.05 o 
   5   8   4       20.63       20.66      2.39 o 
   6   8   4       16.82       16.37      3.19 o 
   7   8   4       12.90       15.94      3.08 o 
   8   8   4        1.18       -1.79      2.83 o 
   9   8   4       21.77       13.45      3.65 o 
  10   8   4       73.95       64.18      7.26 o 
  11   8   4        9.95       13.74      5.63 o 
  12   8   4       14.84       14.44      7.35 o 
   1   9   4      282.78      284.37      9.85 o 
   2   9   4        0.03       -5.57      5.57 o 
   3   9   4       10.71       13.65      4.13 o 
   4   9   4       79.08       81.63      4.15 o 
   5   9   4       35.17       42.73      5.06 o 
   6   9   4       11.56        9.94      2.83 o 
   7   9   4        0.02       -2.35      2.74 o 
   8   9   4       10.75       10.97      3.55 o 
   9   9   4        1.86       -0.24      4.39 o 
  10   9   4       39.49       51.01      6.38 o 
   0  10   4       82.41       99.04      9.99 o 
   1  10   4        2.75       -0.52      4.40 o 
   2  10   4        6.58        3.12      4.44 o 
   3  10   4        2.43        3.61      4.65 o 
   4  10   4      123.23      149.79      9.93 o 
   5  10   4      138.47      142.23      8.15 o 
   6  10   4       96.96       98.74     11.22 o 
   7  10   4        6.05        1.27      5.54 o 
   8  10   4        0.07        7.85      5.82 o 
   1  11   4       30.33       40.09      5.87 o 
   2  11   4        0.31       -2.41      4.64 o 
   3  11   4        0.00       13.28      5.14 o 
   4  11   4        0.34       -3.34      4.56 o 
   5  11   4        5.01        7.83      6.06 o 
   6  11   4        0.00       -1.50      5.59 o 
   0  12   4        7.90       11.17     11.53 o 
   1   1   5     9093.01     9106.55     44.50 o 
   2   1   5     1076.25     1147.43      6.67 o 
   3   1   5     3918.34     3997.12     22.69 o 
   4   1   5       67.38       82.52      1.72 o 
   5   1   5      910.16      912.22      6.45 o 
   6   1   5      265.52      219.76      2.65 o 
   7   1   5        1.26       -1.12      1.16 o 
   8   1   5      288.61      315.08      4.33 o 
   9   1   5       92.54       94.70      2.78 o 
  10   1   5        0.03       -1.97      1.97 o 
  11   1   5       41.76       50.45      3.13 o 
  12   1   5      152.82      153.50      4.57 o 
  13   1   5       10.53       12.91      3.30 o 
  14   1   5        1.01       -3.63      3.63 o 
  15   1   5        8.04       12.61      4.34 o 
  16   1   5        1.00        0.06      5.14 o 
   0   2   5    11985.66    11951.02     89.87 o 
   1   2   5       21.60        7.85      0.61 o 
   2   2   5     9502.84     9441.01     49.45 o 
   3   2   5    10752.24    10980.22     60.46 o 
   4   2   5     4607.52     4998.42     27.73 o 
   5   2   5      731.91      763.96      5.30 o 
   6   2   5        5.43       -0.95      0.95 o 
   7   2   5       13.47       10.66      1.09 o 
   8   2   5       27.59       26.70      1.72 o 
   9   2   5     1060.24     1060.45     11.78 o 
  10   2   5      185.44      197.39      5.43 o 
  11   2   5       94.78       71.42      3.76 o 
  12   2   5       44.81       34.81      3.61 o 
  13   2   5        0.02       -3.15      3.15 o 
  14   2   5       12.72       22.34      4.00 o 
  15   2   5        1.91       -4.61      4.61 o 
   1   3   5     3009.85     3048.38     17.06 o 
   2   3   5      513.37      556.64      3.87 o 
   3   3   5      714.11      736.18      5.95 o 
   4   3   5       33.92       55.57      1.32 o 
   5   3   5       48.93       47.66      1.49 o 
   6   3   5      576.13      582.08      6.42 o 
   7   3   5        9.61        8.33      1.30 o 
   8   3   5      185.75      172.30      3.96 o 
   9   3   5      896.12      870.28     10.50 o 
  10   3   5      253.93      222.23      5.49 o 
  11   3   5        0.00        1.09      2.61 o 
  12   3   5       26.40       21.10      3.40 o 
  13   3   5        4.72        1.05      3.39 o 
  14   3   5        0.06        1.15      4.76 o 
  15   3   5        5.42        7.22      5.07 o 
   0   4   5     2284.89     2428.36     17.92 o 
   1   4   5      703.40      600.29      4.49 o 
   2   4   5      278.18      352.22      3.35 o 
   3   4   5      280.02      306.69      3.08 o 
   4   4   5       12.89       18.44      1.27 o 
   5   4   5      330.20      309.90      3.42 o 
   6   4   5       11.35       13.52      1.25 o 
   7   4   5        5.42        6.38      1.53 o 
   8   4   5      120.36      106.74      3.40 o 
   9   4   5        0.00       -2.07      2.07 o 
  10   4   5        0.26       -2.25      2.25 o 
  11   4   5       10.27        3.04      2.63 o 
  12   4   5       96.46       93.57      4.25 o 
  13   4   5       21.91       19.48      3.97 o 
  14   4   5        1.25        0.60      5.43 o 
  15   4   5        3.75       -1.31      6.18 o 
   1   5   5      793.32      786.77      5.72 o 
   2   5   5     1318.89     1376.75      9.07 o 
   3   5   5     1283.92     1342.10      9.27 o 
   4   5   5      365.32      353.87      4.12 o 
   5   5   5      547.96      574.63      5.99 o 
   6   5   5       60.09       59.67      1.85 o 
   7   5   5       40.55       42.70      2.01 o 
   8   5   5        0.48       -1.81      1.81 o 
   9   5   5        0.61       -1.99      1.99 o 
  10   5   5      347.60      318.43      6.57 o 
  11   5   5        1.51       -1.92      2.57 o 
  12   5   5       33.07       30.55      4.23 o 
  13   5   5        2.68       -3.38      4.20 o 
  14   5   5        6.70       13.73      6.13 o 
   0   6   5       58.86       84.90      2.85 o 
   1   6   5      240.59      273.16      3.26 o 
   2   6   5       35.66       22.14      1.36 o 
   3   6   5        0.32       -0.93      0.93 o 
   4   6   5       42.11       62.44      1.85 o 
   5   6   5      309.78      294.25      4.21 o 
   6   6   5       32.23       32.71      2.40 o 
   7   6   5      306.95      298.43      6.25 o 
   8   6   5       32.87       31.85      2.70 o 
   9   6   5      265.56      248.28      6.79 o 
  10   6   5        0.59       -1.06      2.77 o 
  11   6   5       21.77       20.99      3.55 o 
  12   6   5       35.44       39.59      4.89 o 
  13   6   5       27.71       36.20      6.99 o 
   1   7   5      127.54      128.83      3.35 o 
   2   7   5        4.60        7.42      1.42 o 
   3   7   5       10.24       14.14      1.84 o 
   4   7   5        5.70        4.36      1.62 o 
   5   7   5      151.06      152.43      4.54 o 
   6   7   5        7.09       14.40      2.82 o 
   7   7   5        0.00        5.28      2.72 o 
   8   7   5        0.29        4.54      2.77 o 
   9   7   5        0.03        3.62      2.93 o 
  10   7   5       26.22       25.53      4.32 o 
  11   7   5       13.58       15.77      4.19 o 
  12   7   5        1.09       -5.79      5.79 o 
  13   7   5        6.33        4.28      5.81 o 
   0   8   5      404.16      376.78     11.78 o 
   1   8   5        2.55        2.73      3.14 o 
   2   8   5        3.03        7.48      3.26 o 
   3   8   5       78.07       78.82      3.30 o 
   4   8   5       19.88       18.67      2.60 o 
   5   8   5      104.66      105.64      3.68 o 
   6   8   5      118.94      114.84      5.07 o 
   7   8   5       26.44       22.75      3.23 o 
   8   8   5       97.04      103.70      4.82 o 
   9   8   5        3.20       -2.89      3.16 o 
  10   8   5        0.22        3.92      4.57 o 
  11   8   5        9.57       12.27      5.52 o 
   1   9   5      547.74      537.30     13.42 o 
   2   9   5        3.29        3.40      3.95 o 
   3   9   5        0.00       -3.26      3.61 o 
   4   9   5       21.01       25.84      3.26 o 
   5   9   5       48.06       45.01      3.84 o 
   6   9   5      106.47      100.61      9.61 o 
   7   9   5       66.25       67.23      4.13 o 
   8   9   5        5.91        2.23      3.30 o 
   9   9   5       26.73       22.49      5.38 o 
  10   9   5       20.30       35.74      8.79 o 
   0  10   5       14.57        7.30      6.51 o 
   1  10   5        1.08       -0.50      4.24 o 
   2  10   5        0.65        1.66      4.24 o 
   3  10   5       21.87       24.38      4.95 o 
   4  10   5       93.18      101.21      6.60 o 
   5  10   5        9.25       20.03      6.07 o 
   6  10   5        0.06        5.82      5.52 o 
   7  10   5       15.03       25.72      5.17 o 
   8  10   5       10.81       11.37      5.88 o 
   1  11   5        4.51        5.08      4.86 o 
   2  11   5        0.32       -4.51      4.51 o 
   3  11   5      136.63      139.28      8.00 o 
   4  11   5       38.89       43.33      5.82 o 
   5  11   5      126.24      129.79     13.35 o 
   6  11   5       47.12       55.26      8.08 o 
   0   0   6       10.88       11.74      2.65 o 
   1   0   6    12693.35    13328.60    100.38 o 
   2   0   6    23404.70    22533.12    161.05 o 
   3   0   6       32.97       27.86      1.18 o 
   4   0   6    15164.49    15689.74    118.31 o 
   5   0   6      219.68      187.83      3.26 o 
   6   0   6     2645.35     2975.46     25.98 o 
   7   0   6      868.28      944.70     11.20 o 
   8   0   6       49.03       49.10      2.85 o 
   9   0   6     2760.63     2839.45     30.01 o 
  10   0   6     1011.33     1007.56     14.52 o 
  11   0   6      512.15      495.42     16.05 o 
  12   0   6      195.32      184.59      8.62 o 
  13   0   6       13.43        5.57      5.04 o 
  14   0   6        1.21       -4.17      4.17 o 
  15   0   6      177.91      184.68     11.96 o 
  16   0   6       28.22       19.62     11.51 o 
   1   1   6       11.13       21.32      0.68 o 
   2   1   6    16474.22    16610.50     90.29 o 
   3   1   6     4580.28     4572.78     25.17 o 
   4   1   6      979.00      953.98      6.70 o 
   5   1   6     1534.68     1541.01      9.95 o 
   6   1   6       63.66       72.42      1.75 o 
   7   1   6       78.37       74.33      2.05 o 
   8   1   6       99.13      101.06      2.56 o 
   9   1   6      354.31      325.63      5.06 o 
  10   1   6      127.61      121.17      3.70 o 
  11   1   6       22.83       21.31      3.40 o 
  12   1   6      113.76      119.29      4.51 o 
  13   1   6       14.30       11.08      3.31 o 
  14   1   6        0.12        1.20      4.00 o 
  15   1   6        4.16        3.97      4.10 o 
   0   2   6    92693.73    86439.47    882.61 o 
   1   2   6     8715.02     8901.28     46.51 o 
   2   2   6     4421.06     4537.59     24.35 o 
   3   2   6     1947.34     1799.56     10.73 o 
   4   2   6       98.45       77.14      1.55 o 
   5   2   6        0.59       -0.61      0.61 o 
   6   2   6      156.46      139.92      2.41 o 
   7   2   6       55.25       38.12      1.70 o 
   8   2   6      549.18      540.63      5.58 o 
   9   2   6      197.56      195.42      4.11 o 
  10   2   6       61.62       65.94      4.96 o 
  11   2   6      127.47      101.50      4.75 o 
  12   2   6       74.44       70.53      4.15 o 
  13   2   6        0.02       -3.14      3.14 o 
  14   2   6      112.07      139.12      6.47 o 
  15   2   6        2.23        0.97      4.69 o 
   1   3   6       58.51       42.91      0.95 o 
   2   3   6      299.12      293.36      2.71 o 
   3   3   6      239.27      199.77      2.34 o 
   4   3   6      289.77      318.61      3.14 o 
   5   3   6      362.91      369.96      3.68 o 
   6   3   6        7.18        7.60      1.38 o 
   7   3   6        2.37        3.03      1.22 o 
   8   3   6       11.79       10.13      1.87 o 
   9   3   6       13.41       12.12      2.66 o 
  10   3   6       35.24       26.10      3.04 o 
  11   3   6       78.75       75.81      3.93 o 
  12   3   6       11.61        8.16      3.04 o 
  13   3   6       35.30       41.30      5.38 o 
  14   3   6      103.71      124.98      7.33 o 
  15   3   6        8.72       16.65      5.02 o 
   0   4   6      890.39     1026.16      9.26 o 
   1   4   6        9.71       11.02      0.97 o 
   2   4   6     1677.70     1729.17     11.23 o 
   3   4   6        8.57        3.90      0.89 o 
   4   4   6      917.86      926.84      7.60 o 
   5   4   6      975.38     1043.84      7.85 o 
   6   4   6      380.70      389.60      4.27 o 
   7   4   6       58.16       55.74      2.25 o 
   8   4   6      103.08      105.60      3.54 o 
   9   4   6      343.94      357.35      6.18 o 
  10   4   6       34.28       40.79      3.09 o 
  11   4   6       55.96       48.69      3.46 o 
  12   4   6       67.26       72.42      4.19 o 
  13   4   6       47.65       65.33      4.89 o 
  14   4   6       50.83       66.71      8.55 o 
  15   4   6        8.72       -1.48      6.15 o 
   1   5   6     1281.56     1383.15      8.68 o 
   2   5   6       78.97       98.12      1.91 o 
   3   5   6        4.35        8.90      1.02 o 
   4   5   6       15.74       26.55      1.52 o 
   5   5   6       36.08       32.10      1.71 o 
   6   5   6      139.47      136.91      3.39 o 
   7   5   6      488.89      476.60      5.61 o 
   8   5   6       21.96       19.29      2.31 o 
   9   5   6       24.51       21.52      2.58 o 
  10   5   6      356.22      340.16      8.35 o 
  11   5   6        5.40        7.84      2.94 o 
  12   5   6       69.33       65.24      4.96 o 
  13   5   6       46.53       60.75      6.14 o 
  14   5   6       47.87       46.06      7.71 o 
   0   6   6       42.24       53.79      1.84 o 
   1   6   6       25.61       33.21      1.35 o 
   2   6   6      192.90      175.32      2.85 o 
   3   6   6       46.24       55.99      1.56 o 
   4   6   6      130.75      132.63      2.96 o 
   5   6   6        9.84       16.84      1.79 o 
   6   6   6      448.21      400.49      6.22 o 
   7   6   6      136.39      144.19      4.62 o 
   8   6   6       29.07       29.38      2.60 o 
   9   6   6        1.60        1.58      2.19 o 
  10   6   6       42.50       47.76      3.38 o 
  11   6   6       12.44       11.88      3.31 o 
  12   6   6        9.64       19.02      4.28 o 
  13   6   6        7.62        1.23      4.56 o 
   1   7   6      448.82      436.63      5.47 o 
   2   7   6       31.60       34.78      2.26 o 
   3   7   6      870.68      890.19      9.08 o 
   4   7   6      138.48      136.24      3.11 o 
   5   7   6      156.65      163.53      4.47 o 
   6   7   6      138.93      142.90      4.73 o 
   7   7   6      244.14      245.50      6.17 o 
   8   7   6      184.67      162.61      5.46 o 
   9   7   6       89.01      105.82      4.91 o 
  10   7   6      101.90      106.78      9.88 o 
  11   7   6       89.60      101.72      7.53 o 
  12   7   6        9.45       13.29      5.78 o 
   0   8   6      969.50      900.36     27.43 o 
   1   8   6       82.18       82.53      4.95 o 
   2   8   6        0.06        3.20      2.17 o 
   3   8   6      460.58      463.53      7.71 o 
   4   8   6        3.25        0.56      2.19 o 
   5   8   6       84.40       88.41      3.69 o 
   6   8   6        0.44        2.05      2.61 o 
   7   8   6      108.97      108.42      4.64 o 
   8   8   6       77.90       82.81      4.54 o 
   9   8   6       12.69        8.77      3.64 o 
  10   8   6        9.03        0.77      5.35 o 
  11   8   6        2.53       -2.50      5.04 o 
   1   9   6       92.96      102.02      7.25 o 
   2   9   6       25.99       20.16      4.42 o 
   3   9   6        2.81        3.09      3.46 o 
   4   9   6        5.27        6.63      2.87 o 
   5   9   6      106.80      107.81      5.62 o 
   6   9   6       11.09        6.59      3.67 o 
   7   9   6      106.75      114.35      5.48 o 
   8   9   6       23.31       20.33      3.95 o 
   9   9   6        0.04       -2.80      4.55 o 
  10   9   6        0.21       -4.77      4.77 o 
   0  10   6        9.85        0.90      8.01 o 
   1  10   6        0.08        4.19      5.57 o 
   2  10   6        8.81        8.82      4.59 o 
   3  10   6       85.99       93.01      6.63 o 
   4  10   6       51.41       59.00      5.69 o 
   5  10   6        7.26       10.81      5.81 o 
   6  10   6        4.42        7.14      5.67 o 
   7  10   6       59.88       62.85      7.96 o 
   8  10   6        0.58        4.47      5.66 o 
   1  11   6       17.59        9.25      7.53 o 
   2  11   6        9.97        4.96      4.92 o 
   3  11   6        1.64        2.42      5.88 o 
   4  11   6       24.84       26.09      6.94 o 
   5  11   6        0.04        8.71      6.29 o 
   6  11   6        0.47        0.43      5.96 o 
   1   1   7     3346.41     3451.46     18.57 o 
   2   1   7     1823.40     1842.92     11.36 o 
   3   1   7       15.36       13.28      0.78 o 
   4   1   7     4244.05     4293.39     25.28 o 
   5   1   7      516.51      643.71      5.10 o 
   6   1   7      443.81      445.09      4.42 o 
   7   1   7       61.00       78.21      2.08 o 
   8   1   7      426.13      413.63      4.96 o 
   9   1   7        0.91        0.48      1.85 o 
  10   1   7        5.31        8.11      2.15 o 
  11   1   7        7.08        2.51      2.87 o 
  12   1   7        0.48        0.25      2.55 o 
  13   1   7        0.91       -3.99      3.99 o 
  14   1   7       66.51       66.72      5.79 o 
  15   1   7       54.05       46.64      5.96 o 
   0   2   7      354.12      386.23      7.05 o 
   1   2   7     4124.26     4132.91     22.75 o 
   2   2   7       63.76       41.55      1.01 o 
   3   2   7     1787.36     1847.81     11.36 o 
   4   2   7       93.01      127.13      1.97 o 
   5   2   7      893.93      864.93      6.08 o 
   6   2   7      608.14      608.19      5.60 o 
   7   2   7      493.94      464.07      5.35 o 
   8   2   7     1492.35     1462.19     11.93 o 
   9   2   7       36.14       42.97      2.21 o 
  10   2   7      120.91      123.11      3.61 o 
  11   2   7        0.23       -2.64      2.64 o 
  12   2   7       13.29       12.42      3.35 o 
  13   2   7        8.92        2.82      3.36 o 
  14   2   7       30.21       33.06      4.61 o 
  15   2   7        3.43        2.64      5.09 o 
   1   3   7     8449.18     9017.56     46.16 o 
   2   3   7      469.72      510.82      3.92 o 
   3   3   7      531.55      589.18      4.58 o 
   4   3   7      244.09      193.54      2.33 o 
   5   3   7     1458.85     1426.54      9.63 o 
   6   3   7        0.68       -0.57      1.17 o 
   7   3   7      351.82      319.68      4.46 o 
   8   3   7      238.45      221.24      4.21 o 
   9   3   7        0.05       -2.28      2.28 o 
  10   3   7     1246.48     1226.79     14.65 o 
  11   3   7       12.75       14.10      2.90 o 
  12   3   7        9.82        8.29      3.07 o 
  13   3   7        3.26        7.38      3.89 o 
  14   3   7       22.83       36.72      5.61 o 
  15   3   7      120.35      146.76      8.35 o 
   0   4   7     4620.94     4570.25     37.59 o 
   1   4   7      187.07      242.12      2.89 o 
   2   4   7       85.78      103.08      2.26 o 
   3   4   7       56.98       37.35      1.40 o 
   4   4   7      272.62      292.98      3.89 o 
   5   4   7      380.03      381.11      4.94 o 
   6   4   7       23.10       32.49      1.69 o 
   7   4   7       52.86       39.41      2.27 o 
   8   4   7      401.55      397.34      5.97 o 
   9   4   7       10.40        6.64      3.01 o 
  10   4   7      152.97      147.54      4.50 o 
  11   4   7       78.24       81.23      3.91 o 
  12   4   7       23.28       23.81      3.34 o 
  13   4   7       16.65       16.03      4.88 o 
  14   4   7       21.48       25.60      5.69 o 
  15   4   7        0.68       -2.81      5.89 o 
   1   5   7      371.36      348.96      3.37 o 
   2   5   7        3.13        1.63      1.00 o 
   3   5   7       18.72       18.53      1.09 o 
   4   5   7        0.02       -1.10      1.10 o 
   5   5   7        0.03       -0.11      1.25 o 
   6   5   7       60.16       51.48      2.54 o 
   7   5   7      178.17      179.80      3.32 o 
   8   5   7      768.32      680.54      8.45 o 
   9   5   7        0.23       -2.45      2.45 o 
  10   5   7       16.18       20.94      3.83 o 
  11   5   7        0.64        0.62      2.68 o 
  12   5   7       41.87       44.43      4.61 o 
  13   5   7        7.52       21.70      4.97 o 
  14   5   7        1.83        2.04      5.30 o 
   0   6   7      111.06       90.87      2.49 o 
   1   6   7       26.00       24.89      1.33 o 
   2   6   7       70.73       64.70      1.85 o 
   3   6   7       25.18       23.54      1.24 o 
   4   6   7        6.14        4.96      1.42 o 
   5   6   7      135.89      123.74      3.13 o 
   6   6   7       69.44       66.18      3.34 o 
   7   6   7      229.85      222.53      5.06 o 
   8   6   7      505.68      468.39      8.20 o 
   9   6   7        2.63        1.90      2.24 o 
  10   6   7       32.47       34.39      3.19 o 
  11   6   7        0.15        1.43      3.24 o 
  12   6   7       28.61       23.63      4.34 o 
  13   6   7       64.98       63.26      6.14 o 
   1   7   7      293.95      290.15      4.46 o 
   2   7   7      425.64      425.40      6.24 o 
   3   7   7       68.00       75.14      2.67 o 
   4   7   7       81.50       80.85      2.70 o 
   5   7   7       12.50       12.71      2.38 o 
   6   7   7      160.21      142.05      4.84 o 
   7   7   7        1.41       -2.49      2.49 o 
   8   7   7       30.55       34.32      3.50 o 
   9   7   7        3.12        3.18      3.01 o 
  10   7   7       51.34       41.81      5.25 o 
  11   7   7       19.60       23.97      5.66 o 
  12   7   7       66.03       82.03      7.71 o 
   0   8   7      511.27      516.00     18.40 o 
   1   8   7       17.29       21.54      3.63 o 
   2   8   7       49.87       64.77      3.60 o 
   3   8   7        3.95       -1.51      3.32 o 
   4   8   7       35.04       27.48      2.69 o 
   5   8   7       25.46       23.72      2.92 o 
   6   8   7      107.06      121.97      4.56 o 
   7   8   7       33.92       27.29      3.38 o 
   8   8   7        0.79        1.29      2.97 o 
   9   8   7        2.05       -0.30      3.47 o 
  10   8   7       23.46       12.84      5.26 o 
  11   8   7        5.25       -5.03      5.03 o 
   1   9   7        0.10       -3.67      3.67 o 
   2   9   7       13.63       13.42      4.39 o 
   3   9   7       20.94       23.69      4.11 o 
   4   9   7      115.25      115.86      4.98 o 
   5   9   7        6.76       13.10      3.71 o 
   6   9   7        0.41        6.02      3.66 o 
   7   9   7       47.35       54.79      4.84 o 
   8   9   7        0.00        3.54      3.65 o 
   9   9   7        0.12       -3.76      4.65 o 
  10   9   7        0.47       -4.64      4.64 o 
   0  10   7      182.10      182.05     12.33 o 
   1  10   7        0.18       -2.55      4.59 o 
   2  10   7       60.23       56.62      5.99 o 
   3  10   7        5.28        3.28      4.20 o 
   4  10   7       26.75       23.54      5.69 o 
   5  10   7       40.57       29.55      6.82 o 
   6  10   7       40.93       32.51      5.95 o 
   7  10   7       75.40       68.10      8.14 o 
   8  10   7        5.54        6.67      6.78 o 
   1  11   7        5.49        3.15      4.80 o 
   2  11   7       33.44       42.29      6.04 o 
   3  11   7       89.39       86.44      6.90 o 
   4  11   7       68.59       92.59     14.94 o 
   5  11   7       14.85       13.62      6.46 o 
   6  11   7        5.10        6.65      8.32 o 
   0   0   8     2499.00     2300.22     26.32 o 
   1   0   8     1569.44     1672.23     13.85 o 
   2   0   8     2813.11     2836.09     23.92 o 
   3   0   8     7012.45     7123.42     52.07 o 
   4   0   8     1051.68      888.52      8.68 o 
   5   0   8     6967.63     8096.96     62.56 o 
   6   0   8      689.59      658.83      8.95 o 
   7   0   8       76.05       51.83      2.64 o 
   8   0   8      324.49      289.65      5.55 o 
   9   0   8     1604.28     1582.54     18.66 o 
  10   0   8     1091.06     1055.82     18.04 o 
  11   0   8      236.78      186.43      8.42 o 
  12   0   8        4.62       -0.06      4.38 o 
  13   0   8      191.41      216.29      9.90 o 
  14   0   8       20.09       18.33      5.65 o 
  15   0   8       73.82       94.33     10.01 o 
   1   1   8      154.82      131.68      1.63 o 
   2   1   8        0.60        0.11      0.55 o 
   3   1   8        2.21        0.38      0.63 o 
   4   1   8      378.60      341.27      3.18 o 
   5   1   8       13.46       12.44      1.00 o 
   6   1   8      146.73      157.48      2.62 o 
   7   1   8        1.83        0.29      1.17 o 
   8   1   8      393.96      401.08      4.77 o 
   9   1   8        3.90       -0.76      1.68 o 
  10   1   8      339.04      312.91      5.93 o 
  11   1   8      152.38      128.98      4.43 o 
  12   1   8        9.57        3.35      3.24 o 
  13   1   8        8.39        1.49      4.11 o 
  14   1   8       11.67       14.75      4.68 o 
  15   1   8        0.88        5.64      5.22 o 
   0   2   8     7540.33     7544.67     57.44 o 
   1   2   8     4145.55     4113.06     22.66 o 
   2   2   8     2562.91     2529.86     14.55 o 
   3   2   8        0.51       -0.66      0.66 o 
   4   2   8       25.79       11.35      0.92 o 
   5   2   8      438.29      531.63      4.36 o 
   6   2   8      116.40      117.53      2.21 o 
   7   2   8       30.32       43.62      1.95 o 
   8   2   8        6.62       10.11      1.75 o 
   9   2   8       12.34       11.65      1.81 o 
  10   2   8        3.29        1.54      2.13 o 
  11   2   8       69.21       65.08      4.48 o 
  12   2   8        2.94       -0.46      2.94 o 
  13   2   8       63.25       75.67      4.80 o 
  14   2   8       39.75       49.33      6.49 o 
  15   2   8       74.50       78.62      7.18 o 
   1   3   8     4707.04     4928.93     26.42 o 
   2   3   8        0.15        1.49      0.73 o 
   3   3   8      419.67      399.00      3.48 o 
   4   3   8      190.08      217.91      2.70 o 
   5   3   8     1608.67     1640.55     11.22 o 
   6   3   8       89.66       76.27      1.85 o 
   7   3   8        8.41        5.53      1.36 o 
   8   3   8       49.25       49.41      2.62 o 
   9   3   8      243.19      233.88      5.24 o 
  10   3   8      447.56      446.35      7.73 o 
  11   3   8        0.24       -2.69      2.69 o 
  12   3   8        3.55        0.82      2.91 o 
  13   3   8        3.82        2.45      3.76 o 
  14   3   8        7.40        4.60      4.84 o 
  15   3   8       17.89       22.24      5.82 o 
   0   4   8     2679.94     3089.45     26.27 o 
   1   4   8     2207.80     2339.28     14.98 o 
   2   4   8     1068.51     1160.40      8.08 o 
   3   4   8      278.46      244.09      2.63 o 
   4   4   8       52.23       63.43      2.27 o 
   5   4   8      115.94      150.19      2.73 o 
   6   4   8       57.33       48.52      1.91 o 
   7   4   8      164.27      161.45      4.13 o 
   8   4   8      115.62      116.91      3.82 o 
   9   4   8      111.32       97.70      3.64 o 
  10   4   8        3.91        2.96      2.47 o 
  11   4   8       43.79       41.20      3.32 o 
  12   4   8        5.62        5.02      3.01 o 
  13   4   8        8.55       16.71      4.21 o 
  14   4   8        3.53        2.70      4.99 o 
   1   5   8      498.05      500.31      4.68 o 
   2   5   8     1337.16     1390.80     10.60 o 
   3   5   8      244.39      250.84      3.33 o 
   4   5   8      114.73      105.80      2.46 o 
   5   5   8      360.16      362.28      4.75 o 
   6   5   8        0.70       -1.71      1.71 o 
   7   5   8       22.99       24.72      1.93 o 
   8   5   8       81.62       90.35      3.26 o 
   9   5   8       15.84       16.90      3.21 o 
  10   5   8      131.92      127.51      4.59 o 
  11   5   8      199.62      205.09      5.74 o 
  12   5   8       70.21       68.01      5.29 o 
  13   5   8       21.25       22.11      5.25 o 
  14   5   8        0.02       -5.14      5.14 o 
   0   6   8      167.09      150.95      3.56 o 
   1   6   8      390.48      396.30      3.68 o 
   2   6   8      261.32      265.73      3.81 o 
   3   6   8      100.78      102.45      2.42 o 
   4   6   8       13.17        7.96      1.46 o 
   5   6   8      311.71      285.58      4.83 o 
   6   6   8      881.92      864.28     10.51 o 
   7   6   8      128.93      135.39      4.13 o 
   8   6   8       45.42       46.80      3.51 o 
   9   6   8        0.06        1.66      2.18 o 
  10   6   8       51.53       57.12      3.70 o 
  11   6   8      124.82      140.75      6.84 o 
  12   6   8      185.26      178.45      7.93 o 
  13   6   8        0.00        3.85      4.56 o 
   1   7   8       32.11       29.20      1.97 o 
   2   7   8      696.14      667.92      8.27 o 
   3   7   8      237.40      235.07      4.27 o 
   4   7   8      224.38      201.37      4.45 o 
   5   7   8      151.58      149.29      4.35 o 
   6   7   8       30.41       26.40      2.95 o 
   7   7   8        1.21        2.20      2.66 o 
   8   7   8        5.94       -0.25      2.77 o 
   9   7   8       14.00        8.95      3.23 o 
  10   7   8       33.75       33.30      5.66 o 
  11   7   8        1.05       -1.97      4.53 o 
  12   7   8       28.77       41.46      6.67 o 
   0   8   8       46.73       65.50      9.05 o 
   1   8   8        4.65        0.44      3.57 o 
   2   8   8       21.04       18.12      2.90 o 
   3   8   8      393.76      382.73      8.13 o 
   4   8   8        1.52       -2.04      2.16 o 
   5   8   8        2.12       -0.83      2.64 o 
   6   8   8      165.00      153.38      6.96 o 
   7   8   8        0.09        1.43      2.75 o 
   8   8   8        0.02       -2.83      2.83 o 
   9   8   8       13.64        9.02      4.94 o 
  10   8   8       24.10       21.44      5.59 o 
  11   8   8       58.73       74.03      8.92 o 
   1   9   8       43.27       32.43      5.28 o 
   2   9   8      170.92      177.27      7.86 o 
   3   9   8      148.38      139.49      6.96 o 
   4   9   8       89.15       86.78      4.39 o 
   5   9   8       91.45       94.89      5.48 o 
   6   9   8      145.41      163.51      6.95 o 
   7   9   8        1.15       -1.25      3.53 o 
   8   9   8       91.03       85.40      5.33 o 
   9   9   8        0.06       -4.52      4.52 o 
  10   9   8        0.05       -4.90      4.90 o 
   0  10   8        0.00       -5.78      5.78 o 
   1  10   8        7.41        3.41      4.32 o 
   2  10   8       85.51       91.76      6.75 o 
   3  10   8       12.94       12.23      6.88 o 
   4  10   8       10.51        7.96      4.14 o 
   5  10   8       68.03       72.48      8.18 o 
   6  10   8       37.84       37.59      5.19 o 
   7  10   8       30.82       41.28      7.40 o 
   8  10   8        2.40        5.52      6.05 o 
   1  11   8        8.27        4.56      4.95 o 
   2  11   8       10.38       14.30      5.04 o 
   3  11   8       44.63       31.46      5.59 o 
   4  11   8       10.06       10.95      6.42 o 
   5  11   8        3.89        1.76      6.13 o 
   1   1   9        0.05       -0.45      0.45 o 
   2   1   9      614.63      633.80      4.64 o 
   3   1   9     2947.47     3033.63     17.79 o 
   4   1   9      295.17      300.81      3.01 o 
   5   1   9       88.13       75.83      1.65 o 
   6   1   9       53.24       52.35      1.76 o 
   7   1   9       19.20       16.63      1.55 o 
   8   1   9        0.41       -0.84      1.34 o 
   9   1   9      560.20      570.27      6.63 o 
  10   1   9        8.52        9.54      2.37 o 
  11   1   9       31.35       28.07      2.95 o 
  12   1   9        7.16        7.29      2.92 o 
  13   1   9       66.57       83.92      4.92 o 
  14   1   9       17.41       17.97      4.89 o 
  15   1   9        3.48        7.31      5.46 o 
   0   2   9     5330.86     5940.75     43.64 o 
   1   2   9      196.76      209.88      2.19 o 
   2   2   9     2612.67     2931.15     17.62 o 
   3   2   9      185.22      177.40      2.18 o 
   4   2   9     3139.64     3124.10     18.59 o 
   5   2   9     4746.63     4992.28     29.63 o 
   6   2   9      377.49      367.41      4.00 o 
   7   2   9      310.54      318.52      4.08 o 
   8   2   9        9.34        9.07      1.62 o 
   9   2   9      139.08      126.27      3.57 o 
  10   2   9      393.89      363.78      6.43 o 
  11   2   9        2.35       -1.49      2.22 o 
  12   2   9        8.02        6.97      3.10 o 
  13   2   9       32.65       33.41      4.24 o 
  14   2   9        2.53        2.74      4.64 o 
  15   2   9       36.80       57.12      6.76 o 
   1   3   9     1475.00     1641.63      9.43 o 
   2   3   9     1708.03     1842.11     11.48 o 
   3   3   9     1968.49     1989.06     12.39 o 
   4   3   9     2649.87     2593.30     16.76 o 
   5   3   9     1295.34     1255.05     10.00 o 
   6   3   9      199.80      178.49      2.85 o 
   7   3   9       82.47       82.89      2.35 o 
   8   3   9      113.83      101.70      3.43 o 
   9   3   9      145.17      134.53      4.26 o 
  10   3   9       56.97       51.32      3.49 o 
  11   3   9       59.31       66.14      4.03 o 
  12   3   9       29.03       31.30      3.43 o 
  13   3   9       10.87       10.73      3.71 o 
  14   3   9        1.53        0.04      4.31 o 
  15   3   9        0.06        2.65      5.17 o 
   0   4   9     6978.41     7306.38     62.84 o 
   1   4   9     3119.50     3415.00     21.15 o 
   2   4   9      638.83      643.76      6.92 o 
   3   4   9      586.92      716.51      6.08 o 
   4   4   9      322.57      287.88      3.33 o 
   5   4   9      562.52      537.27      5.53 o 
   6   4   9       40.79       38.71      1.85 o 
   7   4   9      238.50      207.50      4.49 o 
   8   4   9       34.59       26.62      2.65 o 
   9   4   9      216.68      206.88      5.15 o 
  10   4   9        0.48       -0.92      2.41 o 
  11   4   9        0.60       -1.89      2.52 o 
  12   4   9        1.56       -1.37      2.88 o 
  13   4   9       51.14       69.49      7.16 o 
  14   4   9       50.00       60.65      6.66 o 
   1   5   9     1020.98     1027.27      7.79 o 
   2   5   9       19.48       14.48      1.26 o 
   3   5   9       20.90       15.93      1.34 o 
   4   5   9      366.71      354.22      4.41 o 
   5   5   9        0.00        0.50      1.49 o 
   6   5   9      290.56      295.14      5.35 o 
   7   5   9        1.12       -0.59      1.64 o 
   8   5   9      365.61      339.43      5.96 o 
   9   5   9       70.19       65.94      3.55 o 
  10   5   9       46.07       43.22      3.46 o 
  11   5   9       37.77       33.86      3.51 o 
  12   5   9        6.16        2.78      4.21 o 
  13   5   9       24.01       12.85      4.91 o 
  14   5   9        5.43       -5.36      5.36 o 
   0   6   9      862.07      926.53     14.24 o 
   1   6   9      941.14      948.89      7.27 o 
   2   6   9        5.47        8.57      1.45 o 
   3   6   9      378.44      380.30      5.34 o 
   4   6   9       22.95       22.54      1.96 o 
   5   6   9       25.56       29.89      2.28 o 
   6   6   9      123.26      116.13      4.03 o 
   7   6   9      503.73      484.33      7.82 o 
   8   6   9       98.42       88.55      4.07 o 
   9   6   9       15.37       16.51      2.50 o 
  10   6   9       31.69       33.33      3.30 o 
  11   6   9      121.86      131.38      6.15 o 
  12   6   9       17.96       15.99      4.21 o 
  13   6   9       33.84       31.24      6.74 o 
   1   7   9      256.69      271.74      4.89 o 
   2   7   9      238.23      241.54      4.81 o 
   3   7   9      810.36      799.19      8.93 o 
   4   7   9       23.82       25.44      2.88 o 
   5   7   9        2.28        0.04      2.17 o 
   6   7   9        1.45        3.49      2.46 o 
   7   7   9       44.46       39.12      3.35 o 
   8   7   9        0.00        0.45      2.74 o 
   9   7   9        6.03        9.68      3.28 o 
  10   7   9       34.14       24.35      5.01 o 
  11   7   9        0.01       -4.60      4.60 o 
  12   7   9       14.22       13.10      5.98 o 
   0   8   9       36.11       37.54      5.96 o 
   1   8   9        9.39        6.88      2.24 o 
   2   8   9        8.37        5.38      2.70 o 
   3   8   9       24.55       22.10      3.47 o 
   4   8   9       13.95       15.15      2.50 o 
   5   8   9       17.28       14.52      3.14 o 
   6   8   9       53.53       63.52      3.76 o 
   7   8   9        7.44        2.17      2.79 o 
   8   8   9        0.00       -3.05      3.05 o 
   9   8   9        4.99        4.30      3.70 o 
  10   8   9        0.74        7.06      4.94 o 
  11   8   9       15.39       10.89      5.65 o 
   1   9   9      191.48      193.38      8.34 o 
   2   9   9       10.40        6.81      4.07 o 
   3   9   9        0.70        1.99      3.29 o 
   4   9   9       99.96      114.77      4.99 o 
   5   9   9       26.61       24.69      4.20 o 
   6   9   9       27.84       25.93      5.89 o 
   7   9   9        0.51       -4.00      4.00 o 
   8   9   9       73.60       76.94      6.77 o 
   9   9   9        5.73        6.89      4.99 o 
  10   9   9        0.38        3.44      5.07 o 
   0  10   9      117.44      105.15     11.07 o 
   1  10   9        2.66        1.29      4.33 o 
   2  10   9       13.54       20.73      5.61 o 
   3  10   9       14.45       14.20      5.76 o 
   4  10   9        5.44        1.58      5.61 o 
   5  10   9       52.10       40.04      7.16 o 
   6  10   9        6.75        2.26      4.24 o 
   7  10   9        0.67        5.40      6.17 o 
   8  10   9        2.06       -4.95      7.96 o 
   1  11   9       17.87        5.79      4.76 o 
   2  11   9        2.11        0.49      4.71 o 
   3  11   9        6.05        8.33      4.60 o 
   4  11   9       18.45       13.06     10.82 o 
   5  11   9       20.14       12.60      8.05 o 
   0   0  10      894.79      917.47     11.96 o 
   1   0  10        7.27        3.84      1.18 o 
   2   0  10     1562.83     1622.65     13.89 o 
   3   0  10     2142.21     2212.21     19.59 o 
   4   0  10     6602.49     6781.93     50.18 o 
   5   0  10      374.75      310.76      7.48 o 
   6   0  10     1307.85     1389.42     15.91 o 
   7   0  10     5054.64     4862.84     47.48 o 
   8   0  10      426.71      501.65      8.01 o 
   9   0  10       65.56       64.42      4.37 o 
  10   0  10      331.65      257.35      8.40 o 
  11   0  10      195.15      208.15      9.24 o 
  12   0  10       22.78       25.37     10.39 o 
  13   0  10        7.19        3.88      5.06 o 
  14   0  10      128.52      155.27      9.19 o 
  15   0  10        0.66       -2.27      7.73 o 
   1   1  10      251.55      236.23      2.42 o 
   2   1  10       43.22       34.57      1.09 o 
   3   1  10     1425.22     1731.30     10.58 o 
   4   1  10      534.70      572.60      4.61 o 
   5   1  10     2574.40     2532.92     16.10 o 
   6   1  10     1103.88     1181.95      9.77 o 
   7   1  10      179.77      174.39      3.27 o 
   8   1  10        0.41       -0.32      1.43 o 
   9   1  10      548.72      523.94      6.37 o 
  10   1  10      589.19      539.34      7.62 o 
  11   1  10       25.37       19.83      2.82 o 
  12   1  10      106.76       90.93      4.18 o 
  13   1  10        1.11       -0.69      3.15 o 
  14   1  10        3.15       -2.80      5.24 o 
  15   1  10       69.29       74.28      7.14 o 
   0   2  10        5.80        5.24      1.12 o 
   1   2  10      518.02      585.10      4.25 o 
   2   2  10       85.42      114.88      1.97 o 
   3   2  10     3430.34     3510.78     20.56 o 
   4   2  10       84.97       77.65      1.74 o 
   5   2  10      351.40      338.40      3.75 o 
   6   2  10       71.59       71.04      1.88 o 
   7   2  10      201.86      177.35      3.15 o 
   8   2  10      118.07      119.31      2.97 o 
   9   2  10      272.83      233.37      4.67 o 
  10   2  10       86.04       77.47      3.49 o 
  11   2  10       15.83       17.31      2.72 o 
  12   2  10        9.85       13.13      3.32 o 
  13   2  10        9.68        8.92      3.67 o 
  14   2  10        6.94        2.49      4.94 o 
  15   2  10       49.18       63.01      6.91 o 
   1   3  10       75.61       91.85      1.57 o 
   2   3  10      625.93      593.82      4.89 o 
   3   3  10      480.09      431.22      3.94 o 
   4   3  10      542.78      537.12      4.97 o 
   5   3  10       35.38       35.73      1.65 o 
   6   3  10      510.53      506.95      5.52 o 
   7   3  10       14.83        9.73      1.44 o 
   8   3  10       82.15       77.40      2.39 o 
   9   3  10       16.93        8.98      2.54 o 
  10   3  10        8.04        5.73      2.55 o 
  11   3  10       74.16       66.49      4.12 o 
  12   3  10        9.31        5.50      3.04 o 
  13   3  10        0.63        4.91      3.49 o 
  14   3  10       28.35       34.19      5.27 o 
  15   3  10       20.00       24.95      7.22 o 
   0   4  10      450.67      555.85      7.09 o 
   1   4  10       42.20       40.28      1.30 o 
   2   4  10      384.58      363.94      3.65 o 
   3   4  10      300.65      359.44      3.97 o 
   4   4  10      228.51      222.16      2.91 o 
   5   4  10      102.40      128.22      2.26 o 
   6   4  10      752.77      733.16      7.52 o 
   7   4  10        0.12       -1.02      1.93 o 
   8   4  10      142.11      130.35      5.62 o 
   9   4  10      119.03      113.03      4.12 o 
  10   4  10      327.12      336.06      6.94 o 
  11   4  10        6.78       -0.96      2.50 o 
  12   4  10       68.00       70.05      4.53 o 
  13   4  10        0.25        0.51      3.85 o 
  14   4  10       12.91       12.85      5.45 o 
   1   5  10      204.16      235.60      3.20 o 
   2   5  10      114.89      135.65      2.68 o 
   3   5  10      539.57      518.10      4.74 o 
   4   5  10      209.65      216.81      3.69 o 
   5   5  10       89.17       95.22      2.92 o 
   6   5  10     1584.76     1598.40     15.00 o 
   7   5  10      546.93      545.95      7.81 o 
   8   5  10        2.47       -0.17      2.25 o 
   9   5  10      262.62      262.05      5.67 o 
  10   5  10       33.85       40.34      3.46 o 
  11   5  10      145.23      139.19      5.09 o 
  12   5  10        0.33       -4.41      4.41 o 
  13   5  10       32.44       35.57      5.71 o 
  14   5  10       12.77        8.78      5.91 o 
   0   6  10     2562.18     2784.14     28.05 o 
   1   6  10      702.79      743.80      6.63 o 
   2   6  10      124.71      116.49      2.91 o 
   3   6  10      336.97      321.24      4.76 o 
   4   6  10      275.05      258.71      4.47 o 
   5   6  10       24.18       17.46      2.24 o 
   6   6  10      299.38      330.53      6.26 o 
   7   6  10      210.46      195.42      6.08 o 
   8   6  10      120.50      115.08      4.35 o 
   9   6  10        5.76        5.46      3.13 o 
  10   6  10      115.64      113.33      4.62 o 
  11   6  10       14.44       12.16      4.58 o 
  12   6  10       15.89       19.86      4.89 o 
  13   6  10       17.64       27.95      6.16 o 
   1   7  10      134.72      153.18      4.12 o 
   2   7  10       95.66       95.72      3.32 o 
   3   7  10      113.32      121.65      3.72 o 
   4   7  10      136.58      132.67      4.54 o 
   5   7  10        1.87       -1.43      2.10 o 
   6   7  10        4.01       -0.95      2.40 o 
   7   7  10        0.27        1.96      2.62 o 
   8   7  10       46.60       49.52      3.91 o 
   9   7  10       26.87       28.28      3.72 o 
  10   7  10        4.64        4.38      4.27 o 
  11   7  10        0.31        2.78      4.99 o 
  12   7  10       35.90       54.08      7.55 o 
   0   8  10        2.23        3.05      4.19 o 
   1   8  10        0.29       -1.83      2.28 o 
   2   8  10       87.37       81.98      4.94 o 
   3   8  10      331.63      340.45      7.95 o 
   4   8  10      290.46      320.90      6.79 o 
   5   8  10       57.60       45.38      4.19 o 
   6   8  10      182.87      177.78      5.30 o 
   7   8  10       12.47        8.70      3.06 o 
   8   8  10        7.97        3.84      3.27 o 
   9   8  10        2.07        1.77      4.68 o 
  10   8  10        0.08        2.00      4.93 o 
  11   8  10       20.34       19.24      6.13 o 
   1   9  10        0.19       -0.84      3.79 o 
   2   9  10        2.50       -0.62      3.68 o 
   3   9  10       21.37       19.98      4.00 o 
   4   9  10        3.25        1.65      2.84 o 
   5   9  10       84.70       93.76      6.15 o 
   6   9  10       86.17      105.13      7.72 o 
   7   9  10       48.00       42.16      5.77 o 
   8   9  10        8.28        4.75      4.84 o 
   9   9  10       30.83       35.19      6.61 o 
   0  10  10        1.22       -5.56      5.56 o 
   1  10  10        1.83        3.98      4.43 o 
   2  10  10        1.97       -3.16      4.25 o 
   3  10  10       20.79       15.49      4.57 o 
   4  10  10        2.22       10.73      5.99 o 
   5  10  10        6.20        9.83     10.11 o 
   6  10  10       45.01       61.70      8.17 o 
   7  10  10        4.24       -0.35      7.20 o 
   8  10  10        2.20        4.55      6.21 o 
   1  11  10        3.60       10.49      6.34 o 
   2  11  10       12.43       14.01      5.00 o 
   3  11  10       14.04       18.10      6.62 o 
   4  11  10       58.63       64.51      8.73 o 
   5  11  10        0.24       -4.01      5.98 o 
   1   1  11      999.88     1074.53      7.21 o 
   2   1  11     2185.07     2312.83     13.95 o 
   3   1  11     1407.61     1413.00      9.20 o 
   4   1  11       18.75       20.45      1.12 o 
   5   1  11      377.64      430.83      4.71 o 
   6   1  11      191.75      185.53      3.16 o 
   7   1  11       45.92       34.15      1.89 o 
   8   1  11        0.27       -1.48      1.48 o 
   9   1  11       73.27       62.98      2.77 o 
  10   1  11       26.34       29.82      2.54 o 
  11   1  11       11.12       23.88      2.85 o 
  12   1  11       13.86       14.44      3.46 o 
  13   1  11        4.91        4.73      3.50 o 
  14   1  11       12.24       16.23      5.88 o 
  15   1  11       15.37       24.64      6.53 o 
   0   2  11     9192.43     9557.53     69.16 o 
   1   2  11      110.27      170.81      2.09 o 
   2   2  11     1206.62     1329.92      8.71 o 
   3   2  11      576.10      572.19      5.13 o 
   4   2  11      452.41      542.55      5.14 o 
   5   2  11       95.06      110.85      2.23 o 
   6   2  11      318.63      375.44      4.19 o 
   7   2  11       60.60       71.37      2.72 o 
   8   2  11       33.56       33.34      2.05 o 
   9   2  11      378.61      404.76      5.68 o 
  10   2  11      343.98      329.33      6.04 o 
  11   2  11       67.12       64.88      3.95 o 
  12   2  11        5.78       -3.79      3.79 o 
  13   2  11        3.77        0.61      3.74 o 
  14   2  11       21.01       34.23      6.32 o 
  15   2  11        0.70        7.67      5.42 o 
   1   3  11     2346.05     2537.17     14.87 o 
   2   3  11     3677.55     3557.63     20.22 o 
   3   3  11      864.41      862.02      6.67 o 
   4   3  11      132.41      107.84      2.26 o 
   5   3  11     2187.35     2111.59     15.39 o 
   6   3  11        0.19        2.80      1.12 o 
   7   3  11       36.07       27.47      1.93 o 
   8   3  11       11.75       10.43      1.70 o 
   9   3  11       16.63       10.49      2.10 o 
  10   3  11       93.69       84.39      3.91 o 
  11   3  11       10.76        5.51      2.93 o 
  12   3  11        0.44        1.27      3.00 o 
  13   3  11       43.64       46.31      4.48 o 
  14   3  11        0.09        2.89      4.77 o 
  15   3  11       15.13       17.53      5.71 o 
   0   4  11     2166.35     2071.35     18.81 o 
   1   4  11      416.17      405.31      3.89 o 
   2   4  11       17.18       14.25      1.18 o 
   3   4  11     2857.67     2865.75     18.50 o 
   4   4  11       31.19       30.89      1.49 o 
   5   4  11        2.57        1.73      1.12 o 
   6   4  11     1625.21     1540.80     11.67 o 
   7   4  11      282.51      260.93      5.05 o 
   8   4  11        5.66       -2.75      2.75 o 
   9   4  11      184.14      169.15      4.78 o 
  10   4  11       18.63       19.25      2.96 o 
  11   4  11       35.25       26.66      3.49 o 
  12   4  11       16.79       12.59      3.46 o 
  13   4  11       13.25        9.74      5.56 o 
  14   4  11        2.80       -0.40      5.19 o 
   1   5  11     1348.43     1331.56      9.92 o 
   2   5  11       56.58       66.86      1.94 o 
   3   5  11      149.86      138.57      2.38 o 
   4   5  11      195.67      197.56      2.73 o 
   5   5  11      111.35      113.80      3.23 o 
   6   5  11      147.87      162.49      4.61 o 
   7   5  11      183.79      205.18      4.88 o 
   8   5  11      372.40      374.45      7.52 o 
   9   5  11      119.01      135.11      4.43 o 
  10   5  11        0.10        1.10      2.99 o 
  11   5  11       18.21       13.33      3.21 o 
  12   5  11        2.43       -0.34      4.21 o 
  13   5  11       43.97       50.48      6.09 o 
  14   5  11        0.51        2.64      5.82 o 
   0   6  11       57.48       80.43      3.23 o 
   1   6  11       17.52       15.39      1.78 o 
   2   6  11      847.83      792.91      6.60 o 
   3   6  11       83.22       79.45      3.00 o 
   4   6  11      119.21      130.29      3.09 o 
   5   6  11       97.40       93.76      3.41 o 
   6   6  11       41.90       46.07      3.16 o 
   7   6  11        4.40        4.99      2.55 o 
   8   6  11       30.84       24.59      3.36 o 
   9   6  11       80.38       88.89      4.62 o 
  10   6  11        7.30        6.40      2.77 o 
  11   6  11        0.08       -1.34      4.39 o 
  12   6  11        6.08        1.89      4.29 o 
  13   6  11        4.68       12.86      7.01 o 
   1   7  11      136.40      126.42      3.29 o 
   2   7  11       27.82       32.91      2.48 o 
   3   7  11        6.89       -1.51      1.97 o 
   4   7  11       48.35       41.93      3.29 o 
   5   7  11       17.64        7.71      2.37 o 
   6   7  11       58.15       58.91      3.56 o 
   7   7  11       17.77       10.46      2.81 o 
   8   7  11       12.92       12.42      3.05 o 
   9   7  11       11.75        5.60      3.56 o 
  10   7  11      134.18      127.20      7.45 o 
  11   7  11       17.37       20.60      6.01 o 
  12   7  11        9.15        1.57      6.22 o 
   0   8  11      251.68      259.93     10.37 o 
   1   8  11        0.00       -2.42      2.42 o 
   2   8  11       68.30       58.98      4.82 o 
   3   8  11       36.31       34.61      3.83 o 
   4   8  11       12.22        9.40      2.50 o 
   5   8  11       16.77       14.07      3.38 o 
   6   8  11       46.59       53.95      3.58 o 
   7   8  11       12.39       11.57      3.12 o 
   8   8  11       11.72        8.37      4.06 o 
   9   8  11        0.67       -0.50      4.58 o 
  10   8  11       51.26       50.04      6.76 o 
  11   8  11        2.96        2.31      5.59 o 
   1   9  11       49.41       41.28      5.18 o 
   2   9  11        4.03       -0.74      3.40 o 
   3   9  11        0.48        1.16      2.84 o 
   4   9  11        0.96       -2.55      2.55 o 
   5   9  11       28.98       30.75      4.80 o 
   6   9  11        1.05        4.35      3.91 o 
   7   9  11        7.23        8.95      5.36 o 
   8   9  11        2.46        5.18      5.40 o 
   9   9  11        6.95        7.34      5.08 o 
   0  10  11       29.59       50.73      8.18 o 
   1  10  11        6.14        4.35      6.41 o 
   2  10  11       70.00       67.42      6.19 o 
   3  10  11       29.76       27.97      4.84 o 
   4  10  11       29.96       14.74     10.27 o 
   5  10  11       12.57       11.71      6.04 o 
   6  10  11        3.15        3.50      5.75 o 
   7  10  11        5.21       -0.77      5.97 o 
   1  11  11       47.99       30.78      5.57 o 
   2  11  11        0.92        9.16      4.94 o 
   3  11  11        2.50        3.78      6.11 o 
   4  11  11       26.48       14.13      6.81 o 
   0   0  12        2.55       -1.13      1.35 o 
   1   0  12     2105.91     1930.39     17.23 o 
   2   0  12      266.05      237.04      3.78 o 
   3   0  12      239.75      309.24      4.89 o 
   4   0  12        0.58        2.40      1.28 o 
   5   0  12      893.86      990.99     11.55 o 
   6   0  12        2.48       -0.69      2.86 o 
   7   0  12       21.00       33.39      3.12 o 
   8   0  12      849.01      875.36     13.68 o 
   9   0  12      107.54      111.10      5.80 o 
  10   0  12       59.73       61.56      5.84 o 
  11   0  12      912.10      855.42     19.07 o 
  12   0  12       10.16        8.32      5.11 o 
  13   0  12        0.27       -2.46      4.89 o 
  14   0  12      161.16      186.97     10.54 o 
  15   0  12        0.09       -7.45      7.45 o 
   1   1  12      111.78      126.04      2.61 o 
   2   1  12     1619.93     1751.84     11.06 o 
   3   1  12        7.62        8.75      1.19 o 
   4   1  12      150.29      172.74      2.38 o 
   5   1  12      385.98      414.12      4.30 o 
   6   1  12       91.90       82.49      2.24 o 
   7   1  12      295.12      307.80      4.25 o 
   8   1  12       63.72       64.58      2.58 o 
   9   1  12      353.97      301.90      5.23 o 
  10   1  12      313.68      309.75      5.53 o 
  11   1  12        2.86        9.85      2.47 o 
  12   1  12        0.60       -3.07      3.07 o 
  13   1  12        1.98        5.41      3.60 o 
  14   1  12        5.89        7.00      5.39 o 
  15   1  12       24.19       26.29      6.72 o 
   0   2  12     1406.60     1349.20     13.13 o 
   1   2  12      187.47      185.34      2.31 o 
   2   2  12     3486.14     3393.19     19.39 o 
   3   2  12      100.10      100.00      1.90 o 
   4   2  12     3410.53     3620.56     24.37 o 
   5   2  12       71.06       63.11      1.88 o 
   6   2  12        0.13       -0.60      1.05 o 
   7   2  12        0.04       -0.53      1.34 o 
   8   2  12      165.43      147.95      3.40 o 
   9   2  12      261.85      272.73      4.91 o 
  10   2  12       53.95       63.86      3.26 o 
  11   2  12       16.59       13.28      2.53 o 
  12   2  12       41.92       41.25      3.27 o 
  13   2  12       12.10       15.27      3.86 o 
  14   2  12       72.52       94.38      7.91 o 
  15   2  12       30.64       31.96      6.20 o 
   1   3  12     1253.93     1502.58      9.54 o 
   2   3  12     2233.26     2410.15     14.91 o 
   3   3  12      679.56      745.49      6.24 o 
   4   3  12      119.16      116.07      2.41 o 
   5   3  12        4.37        7.57      1.39 o 
   6   3  12      221.49      208.34      3.61 o 
   7   3  12      630.85      646.52      6.79 o 
   8   3  12      295.61      267.43      4.74 o 
   9   3  12      227.24      222.70      4.65 o 
  10   3  12       11.54       10.30      2.81 o 
  11   3  12        7.48        9.02      2.89 o 
  12   3  12        8.69       11.10      3.36 o 
  13   3  12        3.81        6.89      4.10 o 
  14   3  12        3.25        5.04      4.87 o 
   0   4  12     2508.35     2320.57     20.98 o 
   1   4  12        6.17       14.09      1.12 o 
   2   4  12      951.64     1044.71      7.55 o 
   3   4  12     1130.47     1112.19      8.72 o 
   4   4  12      167.50      163.57      2.83 o 
   5   4  12        7.11       13.13      1.47 o 
   6   4  12       36.38       40.70      1.81 o 
   7   4  12      476.01      457.76      6.33 o 
   8   4  12      214.57      226.86      7.55 o 
   9   4  12      140.77      135.69      4.67 o 
  10   4  12      139.60      127.55      5.50 o 
  11   4  12        9.08        5.54      3.10 o 
  12   4  12       76.21       74.54      4.65 o 
  13   4  12       46.23       49.06      5.70 o 
  14   4  12       15.22       16.38      5.73 o 
   1   5  12      315.85      305.95      3.75 o 
   2   5  12      879.29      840.59      7.05 o 
   3   5  12      231.40      241.71      3.27 o 
   4   5  12       41.40       39.98      1.53 o 
   5   5  12     1153.42     1126.92      9.81 o 
   6   5  12      111.97      126.09      4.43 o 
   7   5  12      223.36      225.34      5.17 o 
   8   5  12      157.99      155.61      5.58 o 
   9   5  12      565.46      557.71      9.06 o 
  10   5  12      409.00      448.31      7.75 o 
  11   5  12       60.80       59.27      5.07 o 
  12   5  12       59.83       81.18      6.25 o 
  13   5  12       47.05       60.91      6.35 o 
   0   6  12        0.91        2.42      1.86 o 
   1   6  12       24.33       28.25      1.68 o 
   2   6  12      144.19      152.42      2.88 o 
   3   6  12      118.26      138.21      3.48 o 
   4   6  12       61.16       72.73      2.53 o 
   5   6  12     1028.35      991.42     11.26 o 
   6   6  12        6.61        4.32      2.52 o 
   7   6  12        0.29       -2.03      2.36 o 
   8   6  12       99.58      108.10      4.70 o 
   9   6  12       72.14       73.17      4.64 o 
  10   6  12        5.43       -0.13      2.80 o 
  11   6  12       24.00       15.92      5.60 o 
  12   6  12        9.38       10.74      6.43 o 
  13   6  12       22.79       27.64      7.68 o 
   1   7  12       29.51       30.52      2.20 o 
   2   7  12        1.03       -1.96      1.96 o 
   3   7  12      243.74      254.61      5.25 o 
   4   7  12      426.81      413.36      6.97 o 
   5   7  12       37.81       43.76      3.00 o 
   6   7  12      125.74      130.46      4.55 o 
   7   7  12      241.06      264.68      6.35 o 
   8   7  12       68.61       72.48      4.25 o 
   9   7  12       23.96       22.74      3.92 o 
  10   7  12        2.48        2.42      4.92 o 
  11   7  12       61.83       67.64      7.61 o 
  12   7  12       54.63       65.41      8.71 o 
   0   8  12       21.26       23.62      3.59 o 
   1   8  12       30.03       15.44      3.80 o 
   2   8  12        3.43       -0.12      2.67 o 
   3   8  12       12.05       13.34      3.12 o 
   4   8  12        0.64       -0.61      2.98 o 
   5   8  12       25.62       18.20      3.88 o 
   6   8  12       12.47        8.12      3.63 o 
   7   8  12        2.05       -1.33      2.76 o 
   8   8  12       23.28       25.88      4.88 o 
   9   8  12        6.82        1.11      4.30 o 
  10   8  12       10.81        2.41      5.16 o 
  11   8  12        1.77        3.06      5.50 o 
   1   9  12       11.20        4.07      4.18 o 
   2   9  12       18.37       20.45      3.30 o 
   3   9  12        2.53       -0.54      2.93 o 
   4   9  12        0.42        0.65      3.70 o 
   5   9  12       22.93       18.16      4.54 o 
   6   9  12        0.57        0.01      6.99 o 
   7   9  12        0.52       -7.24      7.24 o 
   8   9  12        0.79       -4.49      4.49 o 
   9   9  12        6.06       10.82      6.51 o 
   0  10  12      135.71      164.60     11.91 o 
   1  10  12       10.33        6.27      4.47 o 
   2  10  12        5.64       11.29      6.10 o 
   3  10  12      114.67      118.81      7.15 o 
   4  10  12        1.24       -5.15      5.15 o 
   5  10  12        1.07       -3.95      3.95 o 
   6  10  12       15.54       11.59      6.33 o 
   7  10  12        0.94        7.36      6.26 o 
   1  11  12        5.58       14.26      5.12 o 
   2  11  12       12.35       18.27      6.65 o 
   3  11  12        0.08        0.16      5.97 o 
   4  11  12        0.28       -3.10      5.79 o 
   1   1  13      551.63      654.61      4.96 o 
   2   1  13     2684.98     2853.53     17.10 o 
   3   1  13        6.09        0.26      0.80 o 
   4   1  13      604.97      629.07      5.38 o 
   5   1  13      119.68       92.82      2.17 o 
   6   1  13        6.37        8.49      1.42 o 
   7   1  13      385.26      380.27      4.81 o 
   8   1  13       90.91       75.30      2.65 o 
   9   1  13      223.75      200.53      4.48 o 
  10   1  13       26.07       32.22      2.63 o 
  11   1  13       94.99       99.34      3.91 o 
  12   1  13        9.44        6.20      3.51 o 
  13   1  13       14.44        9.53      3.84 o 
  14   1  13       20.96        7.53      5.74 o 
  15   1  13        8.93        7.16      6.97 o 
   0   2  13       61.96      105.12      3.62 o 
   1   2  13     1020.28     1036.69      7.11 o 
   2   2  13      895.06      918.67      6.53 o 
   3   2  13      741.83      845.05      6.53 o 
   4   2  13       45.83       25.65      1.36 o 
   5   2  13        5.43        8.42      1.14 o 
   6   2  13        3.24        3.03      1.26 o 
   7   2  13      148.92      152.22      3.42 o 
   8   2  13        0.09       -1.35      1.67 o 
   9   2  13        1.45       -1.33      1.88 o 
  10   2  13        0.02       -2.07      2.07 o 
  11   2  13      106.17       99.32      3.92 o 
  12   2  13        8.45        4.39      2.66 o 
  13   2  13       47.32       52.56      6.53 o 
  14   2  13       53.85       67.03      7.42 o 
  15   2  13       10.50        1.14      5.92 o 
   1   3  13      205.12      221.47      2.65 o 
   2   3  13       42.01       40.88      1.40 o 
   3   3  13      122.32      105.66      2.10 o 
   4   3  13        0.43       -0.37      1.13 o 
   5   3  13      357.09      335.07      4.38 o 
   6   3  13     2222.82     2109.92     15.86 o 
   7   3  13      906.36      936.29      9.48 o 
   8   3  13     2500.98     2469.00     20.46 o 
   9   3  13      224.34      199.57      4.53 o 
  10   3  13      267.09      259.58      5.22 o 
  11   3  13        1.00       -2.66      2.66 o 
  12   3  13      114.29      123.17      5.31 o 
  13   3  13       38.78       52.87      6.37 o 
  14   3  13        0.34       -4.41      4.41 o 
   0   4  13      300.86      242.46      5.20 o 
   1   4  13      165.61      190.52      2.88 o 
   2   4  13       66.03       43.78      1.42 o 
   3   4  13       12.64        9.63      1.28 o 
   4   4  13      429.10      398.20      4.55 o 
   5   4  13      454.88      443.68      4.95 o 
   6   4  13        4.55        9.90      1.62 o 
   7   4  13     2209.84     2075.98     17.27 o 
   8   4  13       35.43       31.05      3.07 o 
   9   4  13      213.56      239.46      6.32 o 
  10   4  13        0.46       -1.09      2.58 o 
  11   4  13       32.81       20.07      3.37 o 
  12   4  13       22.37       19.72      4.49 o 
  13   4  13        4.03        2.19      5.97 o 
  14   4  13        6.19       15.74      5.75 o 
   1   5  13      163.58      173.38      2.89 o 
   2   5  13      152.27      138.45      2.81 o 
   3   5  13      171.84      184.24      2.84 o 
   4   5  13      119.56      125.24      2.62 o 
   5   5  13      487.06      477.17      5.21 o 
   6   5  13       42.44       45.84      2.44 o 
   7   5  13      229.40      220.90      5.15 o 
   8   5  13      163.01      151.73      5.85 o 
   9   5  13        1.27        4.17      2.92 o 
  10   5  13      189.16      210.61      6.10 o 
  11   5  13       10.06        9.89      3.49 o 
  12   5  13       55.93       63.68      7.10 o 
  13   5  13        2.35       -1.13      4.78 o 
   0   6  13      144.77      137.53      4.22 o 
   1   6  13      148.97      148.01      3.03 o 
   2   6  13      140.06      122.75      3.21 o 
   3   6  13        2.76        2.15      1.82 o 
   4   6  13      236.39      247.82      4.62 o 
   5   6  13        0.33       -0.33      2.20 o 
   6   6  13      796.41      781.81     10.66 o 
   7   6  13       47.15       47.62      4.13 o 
   8   6  13        4.62       -1.10      2.89 o 
   9   6  13       10.15        9.92      3.28 o 
  10   6  13        5.48        0.63      3.82 o 
  11   6  13        0.09       -4.42      4.77 o 
  12   6  13        2.15        2.48      6.29 o 
  13   6  13        5.34        2.18     15.69 o 
   1   7  13       86.74       80.93      3.06 o 
   2   7  13       10.13       16.06      2.45 o 
   3   7  13      126.48      121.98      3.89 o 
   4   7  13       36.06       39.53      2.79 o 
   5   7  13       12.38       12.76      2.43 o 
   6   7  13       13.23        6.43      2.67 o 
   7   7  13      102.77       95.91      4.36 o 
   8   7  13        0.31       -0.15      2.79 o 
   9   7  13       14.90       15.99      3.83 o 
  10   7  13       21.43       23.63      6.18 o 
  11   7  13        1.92        5.12      5.33 o 
  12   7  13        2.68       -3.02      6.30 o 
   0   8  13       89.69       70.92      4.42 o 
   1   8  13       27.81       20.48      3.01 o 
   2   8  13       79.94       76.35      4.35 o 
   3   8  13        2.96       -2.67      2.67 o 
   4   8  13       29.53       27.22      2.87 o 
   5   8  13       13.47       14.61      4.67 o 
   6   8  13        0.45       -3.52      3.80 o 
   7   8  13       13.50       11.35      3.58 o 
   8   8  13      101.18      104.11      5.71 o 
   9   8  13        0.07        1.03      4.35 o 
  10   8  13       20.56       16.73      5.66 o 
   1   9  13        4.96        2.63      4.08 o 
   2   9  13        1.93       -2.62      2.87 o 
   3   9  13       15.89        5.33      3.57 o 
   4   9  13        1.48       -0.44      3.74 o 
   5   9  13       29.27       40.96      5.20 o 
   6   9  13        8.89        5.63      5.13 o 
   7   9  13       19.81       14.62      6.58 o 
   8   9  13        0.05       -5.14      5.14 o 
   9   9  13        8.63       -1.19      4.84 o 
   0  10  13        0.08       11.76      6.55 o 
   1  10  13        0.51        2.48      4.42 o 
   2  10  13       12.65        5.39      4.40 o 
   3  10  13        0.07       -2.40      3.96 o 
   4  10  13        0.12       -0.47      5.71 o 
   5  10  13       18.53       18.24      8.30 o 
   6  10  13       15.62       23.28      6.81 o 
   7  10  13       11.50       10.74      6.68 o 
   1  11  13        8.33       14.51      5.26 o 
   2  11  13       14.28       16.06      5.57 o 
   3  11  13        0.91       -5.72      5.72 o 
   0   0  14     3089.02     3120.80     35.99 o 
   1   0  14      248.34      216.20      3.59 o 
   2   0  14     3070.00     3224.95     27.75 o 
   3   0  14        5.14        7.87      1.53 o 
   4   0  14      728.05      903.02     11.45 o 
   5   0  14       72.93       94.95      3.56 o 
   6   0  14      398.39      427.44      8.13 o 
   7   0  14       54.28       37.11      3.42 o 
   8   0  14        0.58       -0.55      2.97 o 
   9   0  14       14.93       13.10      3.65 o 
  10   0  14      311.93      278.63      8.39 o 
  11   0  14      195.53      162.27      7.72 o 
  12   0  14       39.50       54.81      6.66 o 
  13   0  14      125.08      117.84      8.61 o 
  14   0  14       66.57       61.19     10.46 o 
  15   0  14        0.46        8.20      8.40 o 
   1   1  14      797.06      910.02      6.77 o 
   2   1  14        0.61        1.98      0.93 o 
   3   1  14       61.67       74.03      1.69 o 
   4   1  14     1584.68     1653.57     12.06 o 
   5   1  14       48.16       48.70      1.75 o 
   6   1  14      829.49      875.55      7.61 o 
   7   1  14      248.92      249.37      4.08 o 
   8   1  14       29.76       38.73      2.26 o 
   9   1  14       10.98        9.81      2.12 o 
  10   1  14      124.21      109.03      3.51 o 
  11   1  14       63.33       70.68      3.70 o 
  12   1  14        9.61       10.56      3.59 o 
  13   1  14       12.61        5.54      4.18 o 
  14   1  14        1.72       -0.39      5.55 o 
  15   1  14        0.39       -4.13      5.84 o 
   0   2  14     5568.10     6281.45     49.16 o 
   1   2  14     1870.20     1806.60     11.31 o 
   2   2  14     2002.63     2067.56     13.06 o 
   3   2  14        3.78        2.10      1.08 o 
   4   2  14      425.86      395.97      4.36 o 
   5   2  14       44.43       42.13      1.99 o 
   6   2  14       35.18       28.64      1.74 o 
   7   2  14      608.44      536.42      6.50 o 
   8   2  14       48.47       50.23      2.69 o 
   9   2  14       85.28       78.73      3.13 o 
  10   2  14       84.31       94.61      3.67 o 
  11   2  14       11.69        8.85      2.54 o 
  12   2  14        1.52        3.58      2.63 o 
  13   2  14        4.17       -1.86      4.84 o 
  14   2  14        3.41        6.32      5.63 o 
   1   3  14       16.71       20.85      1.17 o 
   2   3  14      149.73      144.84      2.39 o 
   3   3  14        2.39        0.21      0.99 o 
   4   3  14       48.35       58.68      1.90 o 
   5   3  14       14.26       20.74      1.63 o 
   6   3  14      199.01      203.57      3.70 o 
   7   3  14       42.91       42.99      2.46 o 
   8   3  14       83.50       86.25      3.51 o 
   9   3  14       31.65       37.49      2.72 o 
  10   3  14       49.38       50.91      3.23 o 
  11   3  14       10.89        9.50      2.99 o 
  12   3  14        2.60        2.77      3.47 o 
  13   3  14        5.62       -0.52      4.00 o 
  14   3  14        8.92        8.08      5.71 o 
   0   4  14     1742.79     1714.06     16.55 o 
   1   4  14       53.82       43.42      1.61 o 
   2   4  14       31.14       40.42      1.51 o 
   3   4  14      174.79      178.95      2.88 o 
   4   4  14      418.93      404.53      4.80 o 
   5   4  14       35.14       30.82      1.78 o 
   6   4  14     2234.03     2169.53     19.64 o 
   7   4  14      830.57      788.26      9.31 o 
   8   4  14        1.81        2.17      1.98 o 
   9   4  14      100.61       94.80      4.42 o 
  10   4  14       36.82       30.70      3.42 o 
  11   4  14       51.65       47.11      4.64 o 
  12   4  14       76.92       82.20      6.23 o 
  13   4  14       12.03       12.19      4.87 o 
  14   4  14       74.08       91.50      7.78 o 
   1   5  14      201.74      229.05      3.40 o 
   2   5  14      380.03      409.06      4.60 o 
   3   5  14       34.28       38.56      1.48 o 
   4   5  14     1821.05     1756.52     14.03 o 
   5   5  14        5.17        7.25      1.66 o 
   6   5  14      238.07      242.73      4.10 o 
   7   5  14        0.42        2.07      2.30 o 
   8   5  14      286.65      266.32      6.69 o 
   9   5  14       37.74       28.94      3.59 o 
  10   5  14       29.99       33.56      4.31 o 
  11   5  14        0.02        2.19      3.29 o 
  12   5  14        3.20       -1.66      4.06 o 
  13   5  14        0.08        2.85      4.94 o 
   0   6  14       11.17       12.88      2.24 o 
   1   6  14      197.49      198.23      3.76 o 
   2   6  14        1.57       -1.97      1.97 o 
   3   6  14      914.19      863.42      9.52 o 
   4   6  14      149.24      152.14      3.73 o 
   5   6  14       21.67       17.01      2.59 o 
   6   6  14       20.32       24.48      2.86 o 
   7   6  14      133.41      145.97      5.42 o 
   8   6  14       11.72       13.20      3.22 o 
   9   6  14        1.39       -1.28      3.02 o 
  10   6  14        3.97        0.97      3.67 o 
  11   6  14        4.52        2.65      5.02 o 
  12   6  14       42.49       45.61      8.00 o 
   1   7  14      118.18      100.61      3.53 o 
   2   7  14      794.16      739.78      9.11 o 
   3   7  14       13.06       16.95      2.61 o 
   4   7  14       58.96       56.06      3.15 o 
   5   7  14       33.37       31.66      2.84 o 
   6   7  14      143.41      143.75      4.82 o 
   7   7  14       12.68        8.96      2.89 o 
   8   7  14        0.20       -2.71      2.71 o 
   9   7  14       13.89        6.93      3.61 o 
  10   7  14        8.22       13.88      5.34 o 
  11   7  14        0.22        5.69      5.44 o 
   0   8  14       88.07       85.91      5.89 o 
   1   8  14       12.28        5.16      2.99 o 
   2   8  14        1.41        3.80      2.92 o 
   3   8  14       23.67       19.42      3.56 o 
   4   8  14        5.48       -0.81      2.39 o 
   5   8  14       21.55        9.27      4.09 o 
   6   8  14        9.85        5.12      3.87 o 
   7   8  14        0.22       -0.19      4.13 o 
   8   8  14       31.64       41.29      4.59 o 
   9   8  14        0.37       -3.26      4.63 o 
  10   8  14        1.84       -2.13      5.41 o 
   1   9  14        0.01       -1.80      3.76 o 
   2   9  14       33.00       30.69      4.73 o 
   3   9  14        9.13        9.51      3.63 o 
   4   9  14       48.16       52.62      5.53 o 
   5   9  14       30.41       31.46      5.16 o 
   6   9  14       26.62       20.95      6.42 o 
   7   9  14       11.20       23.90      7.10 o 
   8   9  14       32.88       44.81      7.16 o 
   9   9  14        5.01        8.60      5.60 o 
   0  10  14        3.85       -3.46      6.00 o 
   1  10  14        0.16       -1.71      4.31 o 
   2  10  14        9.98        9.95      4.59 o 
   3  10  14        2.44        8.55      4.18 o 
   4  10  14        0.22       -6.76      6.76 o 
   5  10  14        0.64       -3.70      5.69 o 
   6  10  14        0.02        2.69      6.44 o 
   7  10  14        3.43        8.55      6.58 o 
   1  11  14       39.36       28.45      6.90 o 
   2  11  14      101.07      115.37      7.64 o 
   3  11  14        0.02       -2.56      6.12 o 
   1   1  15        3.93        8.83      1.54 o 
   2   1  15     1072.02     1088.58      7.59 o 
   3   1  15       20.63       34.64      1.44 o 
   4   1  15      104.60      100.44      2.34 o 
   5   1  15      106.24       89.60      2.27 o 
   6   1  15       11.67       12.74      1.50 o 
   7   1  15       55.41       52.97      2.24 o 
   8   1  15       11.33        7.76      1.83 o 
   9   1  15       86.83       70.59      3.16 o 
  10   1  15       17.62       11.45      2.28 o 
  11   1  15      122.29      128.73      4.51 o 
  12   1  15        9.35        6.38      3.34 o 
  13   1  15       21.97       21.51      4.83 o 
  14   1  15        0.42        8.63      5.68 o 
   0   2  15       27.62       22.76      5.38 o 
   1   2  15      303.61      445.34      4.25 o 
   2   2  15       40.15       40.80      1.60 o 
   3   2  15      802.91      849.10      7.00 o 
   4   2  15      494.48      537.16      6.01 o 
   5   2  15      600.41      599.92      5.76 o 
   6   2  15      130.88      115.49      3.62 o 
   7   2  15      954.08      915.17     11.80 o 
   8   2  15        8.34        4.27      2.01 o 
   9   2  15        5.16        3.07      2.09 o 
  10   2  15       25.42       24.49      2.73 o 
  11   2  15      162.42      165.35      4.59 o 
  12   2  15       10.99       13.64      2.79 o 
  13   2  15       71.35       78.30      7.34 o 
  14   2  15       12.40        8.77      5.87 o 
   1   3  15     1797.16     1920.54     12.74 o 
   2   3  15      124.97      132.16      2.35 o 
   3   3  15      260.20      345.31      3.92 o 
   4   3  15       52.59       51.96      1.90 o 
   5   3  15      183.27      197.07      3.53 o 
   6   3  15      388.04      422.40      5.36 o 
   7   3  15        2.59        4.81      2.19 o 
   8   3  15      473.26      444.00      7.13 o 
   9   3  15      262.42      250.94      5.38 o 
  10   3  15       12.04        8.50      2.43 o 
  11   3  15       23.54       24.39      3.35 o 
  12   3  15        6.54        1.28      3.19 o 
  13   3  15       20.55       23.04      4.53 o 
  14   3  15        0.31       -5.39      5.39 o 
   0   4  15      123.53      118.20      3.32 o 
   1   4  15       41.20       34.70      1.51 o 
   2   4  15       88.53       93.61      2.10 o 
   3   4  15     1399.53     1347.18     10.36 o 
   4   4  15        3.11        3.51      1.28 o 
   5   4  15      885.59      913.88      8.48 o 
   6   4  15      126.32      124.86      3.51 o 
   7   4  15     1989.81     1921.02     18.26 o 
   8   4  15       10.51       12.14      2.31 o 
   9   4  15       31.79       25.59      3.07 o 
  10   4  15        4.32       -2.43      2.87 o 
  11   4  15        0.00        0.17      3.09 o 
  12   4  15        1.27        4.32      4.40 o 
  13   4  15        0.10       -4.56      5.09 o 
  14   4  15       11.45       13.61      9.18 o 
   1   5  15        1.04       -1.12      1.12 o 
   2   5  15       90.81       92.93      2.35 o 
   3   5  15     1621.36     1594.34     11.43 o 
   4   5  15        3.87        6.61      1.68 o 
   5   5  15     1890.85     1844.76     16.19 o 
   6   5  15       18.11       13.53      2.30 o 
   7   5  15       69.86       77.43      4.17 o 
   8   5  15        0.87       -0.81      2.34 o 
   9   5  15      330.33      299.52      7.31 o 
  10   5  15       19.96       17.21      3.51 o 
  11   5  15        0.13       -3.32      3.72 o 
  12   5  15       15.63       27.10      4.98 o 
  13   5  15       23.98       26.94      5.74 o 
   0   6  15      359.71      411.88      9.28 o 
   1   6  15      297.30      302.40      5.22 o 
   2   6  15      167.43      189.65      4.27 o 
   3   6  15        0.40        8.22      2.03 o 
   4   6  15       14.14       13.64      1.90 o 
   5   6  15       57.13       58.14      2.79 o 
   6   6  15       88.68       79.52      3.72 o 
   7   6  15       91.78       90.62      4.64 o 
   8   6  15       38.14       36.35      3.88 o 
   9   6  15       11.22        4.77      3.30 o 
  10   6  15       13.89       10.99      4.16 o 
  11   6  15       15.55        9.03      5.39 o 
  12   6  15       18.51       14.26      6.89 o 
   1   7  15      169.03      140.67      4.71 o 
   2   7  15        2.45        6.90      2.36 o 
   3   7  15      202.27      184.82      5.36 o 
   4   7  15       14.78       13.57      2.51 o 
   5   7  15       25.66       21.76      2.59 o 
   6   7  15       46.66       37.61      4.29 o 
   7   7  15        0.05       -1.49      2.59 o 
   8   7  15        0.33       -0.11      3.00 o 
   9   7  15       17.05       15.54      3.86 o 
  10   7  15        4.11        1.56      6.85 o 
  11   7  15        0.14        1.23      5.53 o 
   0   8  15       53.29       50.06      4.61 o 
   1   8  15       28.86       29.88      2.67 o 
   2   8  15        3.94        8.12      3.07 o 
   3   8  15       56.71       65.44      4.36 o 
   4   8  15        0.48       -2.40      2.40 o 
   5   8  15        0.91       -3.34      3.34 o 
   6   8  15        0.20        0.16      3.72 o 
   7   8  15        4.54        6.70      5.18 o 
   8   8  15        2.49       -3.39      3.39 o 
   9   8  15       68.69       66.49      7.27 o 
  10   8  15        0.14       -1.18      7.32 o 
   1   9  15        1.40       -1.05      3.82 o 
   2   9  15       32.83       36.28      3.91 o 
   3   9  15        5.63        2.16      3.11 o 
   4   9  15       21.04       19.69      6.29 o 
   5   9  15       14.49       15.90      5.68 o 
   6   9  15        5.16        8.49      6.58 o 
   7   9  15       44.37       51.84      8.51 o 
   8   9  15        7.23       -4.49      9.69 o 
   0  10  15       14.30       22.10      8.01 o 
   1  10  15       45.05       57.76      6.06 o 
   2  10  15       10.51       13.80      4.63 o 
   3  10  15       40.12       43.78      9.74 o 
   4  10  15        0.11       -5.60      7.63 o 
   5  10  15        2.75       -5.76      5.76 o 
   6  10  15        0.12        0.76      6.37 o 
   1  11  15       17.05       18.17      5.50 o 
   2  11  15        2.14       10.48      5.11 o 
   0   0  16      999.63     1074.89     15.00 o 
   1   0  16      535.72      564.27      7.09 o 
   2   0  16      996.61      946.57     10.90 o 
   3   0  16      230.96      209.93      4.81 o 
   4   0  16      132.33      154.09      4.30 o 
   5   0  16      108.36      110.26      4.59 o 
   6   0  16       12.24       12.34      2.49 o 
   7   0  16       66.73       59.67      3.54 o 
   8   0  16       51.85       34.16      3.58 o 
   9   0  16       79.78       57.60      4.41 o 
  10   0  16       86.09       60.91      5.30 o 
  11   0  16       14.75       30.71      5.02 o 
  12   0  16        4.78        2.29      4.53 o 
  13   0  16      146.25      171.79     13.14 o 
  14   0  16        3.51       11.31      8.44 o 
   1   1  16     1301.97     1313.18      9.56 o 
   2   1  16       94.88      105.73      3.05 o 
   3   1  16       78.68      140.85      2.53 o 
   4   1  16      691.40      681.21      6.41 o 
   5   1  16      293.21      234.58      3.70 o 
   6   1  16       14.77       13.23      1.58 o 
   7   1  16      166.31      133.05      3.25 o 
   8   1  16      186.66      175.59      3.91 o 
   9   1  16      149.62      151.75      4.11 o 
  10   1  16        0.21       -2.18      2.18 o 
  11   1  16       65.12       78.09      4.18 o 
  12   1  16        3.43        2.93      3.30 o 
  13   1  16        5.95        7.85      4.53 o 
  14   1  16        1.91       -5.16      5.45 o 
   0   2  16     1139.22     1210.93     12.54 o 
   1   2  16      140.27      125.46      2.30 o 
   2   2  16      169.95      183.57      2.89 o 
   3   2  16      632.31      537.70      5.23 o 
   4   2  16      752.76      785.13      7.08 o 
   5   2  16       42.39       25.46      1.62 o 
   6   2  16       45.35       39.50      2.08 o 
   7   2  16      633.68      540.70      8.08 o 
   8   2  16       36.37       43.29      2.77 o 
   9   2  16        1.67       -2.09      2.09 o 
  10   2  16       52.49       41.97      3.06 o 
  11   2  16        4.20        3.15      2.41 o 
  12   2  16       10.51        3.50      2.77 o 
  13   2  16        1.86       -1.66      5.05 o 
  14   2  16        3.53        1.70      5.60 o 
   1   3  16       21.60       21.76      1.39 o 
   2   3  16       17.59       24.16      1.42 o 
   3   3  16       16.70       28.48      1.54 o 
   4   3  16       43.49       38.20      2.07 o 
   5   3  16       35.35       30.10      1.78 o 
   6   3  16      252.88      250.99      4.44 o 
   7   3  16      654.22      639.90      8.27 o 
   8   3  16        0.00       -0.66      2.23 o 
   9   3  16      198.86      218.73      5.97 o 
  10   3  16       39.33       39.45      3.14 o 
  11   3  16       30.89       40.11      3.33 o 
  12   3  16       38.52       56.08      5.17 o 
  13   3  16       27.39       34.50      4.95 o 
  14   3  16       18.62       25.70      6.56 o 
   0   4  16        0.36       -0.67      1.49 o 
   1   4  16      386.57      365.24      4.23 o 
   2   4  16      120.76       94.11      2.33 o 
   3   4  16     1315.91     1346.83     10.51 o 
   4   4  16        7.73        2.79      1.34 o 
   5   4  16       89.56       89.14      2.92 o 
   6   4  16      166.09      151.07      4.03 o 
   7   4  16     1053.13     1046.97     11.88 o 
   8   4  16       40.42       49.96      3.13 o 
   9   4  16        2.52       -0.19      2.09 o 
  10   4  16       14.61       12.09      3.44 o 
  11   4  16      104.96      116.04      5.70 o 
  12   4  16        0.24       -4.08      4.08 o 
  13   4  16        7.91        7.76      5.46 o 
   1   5  16      144.56      146.73      3.13 o 
   2   5  16       47.19       61.03      2.25 o 
   3   5  16       31.54       32.88      2.22 o 
   4   5  16     1170.10     1189.73     11.81 o 
   5   5  16       49.20       59.15      3.44 o 
   6   5  16       61.17       53.85      2.87 o 
   7   5  16        5.61        3.61      2.35 o 
   8   5  16        6.03        4.92      2.50 o 
   9   5  16        0.20       -0.40      2.88 o 
  10   5  16       60.97       65.02      4.86 o 
  11   5  16       25.11       17.36      5.31 o 
  12   5  16        7.11        2.42      4.38 o 
  13   5  16       13.11        4.25      6.12 o 
   0   6  16      134.51      120.97      6.40 o 
   1   6  16       39.01       40.11      2.51 o 
   2   6  16        5.61        3.72      2.03 o 
   3   6  16     1970.89     1887.98     18.57 o 
   4   6  16      576.03      609.12      7.54 o 
   5   6  16       78.84       65.90      3.01 o 
   6   6  16       90.96       90.00      3.47 o 
   7   6  16       14.41       17.48      3.35 o 
   8   6  16       90.13       89.21      4.93 o 
   9   6  16       28.71       15.71      3.65 o 
  10   6  16        8.67       -0.11      4.27 o 
  11   6  16        5.51       -0.01      5.57 o 
  12   6  16        0.00       -6.88      6.88 o 
   1   7  16       42.13       46.58      3.22 o 
   2   7  16        1.14        3.80      2.33 o 
   3   7  16        3.32        4.94      2.02 o 
   4   7  16       61.46       60.22      3.40 o 
   5   7  16       22.72       22.23      3.46 o 
   6   7  16      136.78      134.27      4.98 o 
   7   7  16       54.80       55.73      3.89 o 
   8   7  16       13.92       17.81      3.81 o 
   9   7  16       14.52        9.86      4.50 o 
  10   7  16       52.92       32.11      5.78 o 
  11   7  16       19.88       20.50      7.01 o 
   0   8  16      158.99      150.38      6.94 o 
   1   8  16        0.22       -0.55      2.31 o 
   2   8  16      229.65      224.87      7.04 o 
   3   8  16      100.33       90.98      4.88 o 
   4   8  16       12.13       17.85      3.21 o 
   5   8  16        3.41        1.25      3.64 o 
   6   8  16        9.59       10.10      4.60 o 
   7   8  16       14.36       15.30      5.73 o 
   8   8  16       93.02      116.12      8.98 o 
   9   8  16        3.26        7.35      5.31 o 
  10   8  16       30.27       28.73      6.45 o 
   1   9  16       16.45       13.03      3.34 o 
   2   9  16       15.22       16.89      3.62 o 
   3   9  16        3.65        3.75      3.22 o 
   4   9  16        0.04       -3.93      3.93 o 
   5   9  16        3.58       -4.68      4.68 o 
   6   9  16       11.92        5.15      5.94 o 
   7   9  16        0.24        1.10      6.09 o 
   8   9  16       71.84       80.34      9.72 o 
   0  10  16        0.43       -1.34      6.26 o 
   1  10  16       18.85       24.96      5.30 o 
   2  10  16        0.73       -1.44      4.22 o 
   3  10  16       24.36       27.86      6.94 o 
   4  10  16        1.15        0.55      7.10 o 
   5  10  16       15.12        4.61      6.44 o 
   6  10  16        3.06        6.93      6.54 o 
   1  11  16       14.69       28.25      5.93 o 
   1   1  17     1822.75     1845.68     13.16 o 
   2   1  17      647.48      662.79      6.20 o 
   3   1  17       59.92       62.96      2.02 o 
   4   1  17      502.16      520.84      5.65 o 
   5   1  17       74.27       61.52      2.23 o 
   6   1  17       41.65       37.82      2.03 o 
   7   1  17        5.44        8.74      1.75 o 
   8   1  17       19.90       16.29      2.16 o 
   9   1  17       80.86       77.89      3.64 o 
  10   1  17       11.22        7.33      2.73 o 
  11   1  17       29.57       20.67      3.21 o 
  12   1  17       10.02       -1.39      3.35 o 
  13   1  17        0.08       -2.91      4.31 o 
  14   1  17        2.96        9.33      5.82 o 
   0   2  17       16.55       17.67      3.34 o 
   1   2  17      442.57      501.45      5.14 o 
   2   2  17      503.88      556.79      5.39 o 
   3   2  17      370.46      397.48      4.47 o 
   4   2  17      292.93      303.68      4.07 o 
   5   2  17        2.99       -0.79      1.21 o 
   6   2  17      197.07      211.35      4.05 o 
   7   2  17     1030.16     1008.82      9.88 o 
   8   2  17        2.23        5.29      2.22 o 
   9   2  17      192.76      190.74      5.96 o 
  10   2  17        1.08       -0.80      2.28 o 
  11   2  17      247.43      245.89      5.54 o 
  12   2  17        1.00       -0.84      3.28 o 
  13   2  17       11.29       10.39      5.58 o 
  14   2  17        0.10        0.94      5.78 o 
   1   3  17      687.79      644.08      5.90 o 
   2   3  17      271.46      283.15      3.68 o 
   3   3  17       11.76       10.83      1.35 o 
   4   3  17      396.85      403.08      4.92 o 
   5   3  17       53.44       70.34      2.42 o 
   6   3  17      411.10      380.08      5.55 o 
   7   3  17      670.34      666.15      8.77 o 
   8   3  17      317.04      321.81      6.21 o 
   9   3  17       77.07       77.62      3.55 o 
  10   3  17       45.20       45.45      3.85 o 
  11   3  17        0.65       -0.45      2.47 o 
  12   3  17       13.87        9.87      3.51 o 
  13   3  17      103.51      126.78      6.60 o 
  14   3  17       14.94       27.90      6.67 o 
   0   4  17      527.13      600.14      8.04 o 
   1   4  17       43.20       59.02      1.96 o 
   2   4  17      383.68      354.93      4.47 o 
   3   4  17        0.16       -0.12      1.30 o 
   4   4  17       47.50       44.15      2.04 o 
   5   4  17        1.62       -1.87      1.87 o 
   6   4  17      157.17      129.87      3.89 o 
   7   4  17      148.40      155.27      5.19 o 
   8   4  17      132.50      141.60      4.42 o 
   9   4  17      102.88      102.50      4.73 o 
  10   4  17       93.05       93.08      4.62 o 
  11   4  17        1.75        0.35      3.39 o 
  12   4  17       35.17       21.79      5.24 o 
  13   4  17       52.57       61.13      7.11 o 
   1   5  17       67.47       75.28      2.45 o 
   2   5  17        0.03        2.22      1.74 o 
   3   5  17        1.32        4.15      1.59 o 
   4   5  17       20.74       25.78      3.12 o 
   5   5  17      685.96      703.01      8.92 o 
   6   5  17       11.05       19.81      2.55 o 
   7   5  17       71.25       84.27      3.37 o 
   8   5  17       49.08       46.00      3.42 o 
   9   5  17       39.81       41.94      3.56 o 
  10   5  17       12.59       15.03      4.01 o 
  11   5  17        0.02       -4.32      4.32 o 
  12   5  17        3.05        1.43      4.90 o 
  13   5  17       29.16       37.49      9.39 o 
   0   6  17      133.80      108.40      5.27 o 
   1   6  17       60.21       63.04      3.14 o 
   2   6  17      222.46      174.74      4.33 o 
   3   6  17        4.36       16.54      2.47 o 
   4   6  17        1.66        9.25      1.91 o 
   5   6  17       92.92       95.12      3.25 o 
   6   6  17      260.12      248.47      5.32 o 
   7   6  17        5.07        2.15      2.44 o 
   8   6  17       14.89       10.55      3.42 o 
   9   6  17        0.02       -3.63      3.63 o 
  10   6  17        2.63       -0.76      5.89 o 
  11   6  17        3.13        2.48      5.24 o 
  12   6  17        0.96       -6.16      6.16 o 
   1   7  17       21.38       23.08      2.92 o 
   2   7  17        3.08       -0.71      2.23 o 
   3   7  17       90.06       96.42      3.84 o 
   4   7  17       93.18       93.17      4.07 o 
   5   7  17       35.65       34.90      3.54 o 
   6   7  17        2.75        6.95      2.77 o 
   7   7  17        0.32        2.65      2.88 o 
   8   7  17        2.44       -3.19      3.19 o 
   9   7  17        9.67        7.69      4.20 o 
  10   7  17        2.45        0.73      4.74 o 
  11   7  17        0.79       -5.06      5.06 o 
   0   8  17        0.04       -1.22      3.37 o 
   1   8  17       60.36       65.13      4.40 o 
   2   8  17        8.86        9.73      3.38 o 
   3   8  17       13.22       16.00      3.48 o 
   4   8  17        6.93        5.81      3.08 o 
   5   8  17        6.14        7.93      4.01 o 
   6   8  17        2.03        0.83      4.24 o 
   7   8  17        2.23       -2.46      4.94 o 
   8   8  17       20.18       17.99      6.14 o 
   9   8  17       14.77       -1.89      5.76 o 
   1   9  17        0.30       -3.05      3.05 o 
   2   9  17       19.37       20.97      3.83 o 
   3   9  17        5.07        4.63      3.32 o 
   4   9  17        0.91       -0.21      4.19 o 
   5   9  17        7.58        7.80      6.42 o 
   6   9  17        0.00        2.36      6.89 o 
   7   9  17       41.49       53.30      8.69 o 
   8   9  17        2.53        2.75      6.79 o 
   0  10  17       76.79      102.29     10.75 o 
   1  10  17       22.81       18.83      5.33 o 
   2  10  17        4.18        7.93      7.32 o 
   3  10  17       10.11        7.74      6.36 o 
   4  10  17        4.79        7.33      6.42 o 
   5  10  17        0.01       11.45      6.52 o 
   0   0  18       23.41       18.34      2.76 o 
   1   0  18      967.97     1060.80     12.25 o 
   2   0  18      117.18      117.05      3.54 o 
   3   0  18      161.37      172.93      4.65 o 
   4   0  18      173.20      211.85      5.65 o 
   5   0  18        6.54       11.57      2.46 o 
   6   0  18       75.31       71.61      3.92 o 
   7   0  18       17.89       17.58      3.31 o 
   8   0  18      494.72      469.10     10.12 o 
   9   0  18       15.79        9.15      3.40 o 
  10   0  18      119.71      101.91      6.26 o 
  11   0  18      191.74      177.09     10.49 o 
  12   0  18        5.41        4.86      4.78 o 
  13   0  18        0.65      -10.26     10.26 o 
  14   0  18       13.10       15.78      8.96 o 
   1   1  18      520.81      569.37      5.60 o 
   2   1  18     1047.25     1168.82      9.71 o 
   3   1  18      229.72      262.83      4.01 o 
   4   1  18      160.89      186.31      3.66 o 
   5   1  18      254.72      261.62      4.57 o 
   6   1  18       36.96       30.05      2.31 o 
   7   1  18      166.10      166.45      4.32 o 
   8   1  18      316.85      322.51      6.55 o 
   9   1  18        0.58       -1.46      2.26 o 
  10   1  18       61.62       61.19      3.97 o 
  11   1  18        3.37        3.51      2.95 o 
  12   1  18       14.37       15.62      3.78 o 
  13   1  18        0.00        0.26      4.90 o 
  14   1  18        3.31        0.14      5.47 o 
   0   2  18       48.65       61.89      3.03 o 
   1   2  18      192.06      290.85      3.95 o 
   2   2  18      352.48      315.52      3.97 o 
   3   2  18      191.22      166.82      3.00 o 
   4   2  18      156.48      204.46      3.41 o 
   5   2  18      190.66      153.87      3.34 o 
   6   2  18      253.00      265.49      4.63 o 
   7   2  18       47.00       49.80      2.87 o 
   8   2  18      184.13      163.53      4.41 o 
   9   2  18      127.73      140.00      4.62 o 
  10   2  18       63.02       59.55      3.51 o 
  11   2  18       87.17       88.04      4.02 o 
  12   2  18       44.17       63.29      4.61 o 
  13   2  18       23.20       17.30      6.70 o 
  14   2  18       69.99       98.74      9.63 o 
   1   3  18      526.32      514.92      5.23 o 
   2   3  18     1382.22     1370.07     10.42 o 
   3   3  18      335.76      327.14      4.43 o 
   4   3  18       68.99       58.63      2.26 o 
   5   3  18        0.09       -1.42      1.42 o 
   6   3  18      993.02      922.44     10.15 o 
   7   3  18        1.14       -2.52      2.65 o 
   8   3  18      432.78      403.97      7.03 o 
   9   3  18        1.28        3.81      2.48 o 
  10   3  18        0.82        3.38      2.50 o 
  11   3  18        0.34       -0.88      2.71 o 
  12   3  18       32.32       45.39      4.61 o 
  13   3  18        1.80        0.35      5.21 o 
   0   4  18       95.94       63.77      3.02 o 
   1   4  18       95.39       93.23      2.65 o 
   2   4  18      235.66      224.32      3.65 o 
   3   4  18      271.57      241.96      3.91 o 
   4   4  18      179.61      184.01      3.97 o 
   5   4  18        0.26       -1.94      1.94 o 
   6   4  18        3.44        7.02      2.29 o 
   7   4  18       51.21       47.01      3.04 o 
   8   4  18       98.10       85.23      3.71 o 
   9   4  18       28.77       27.43      2.85 o 
  10   4  18       12.96       11.32      3.14 o 
  11   4  18       26.40       26.96      4.75 o 
  12   4  18       63.40       71.49      6.53 o 
  13   4  18        4.47        1.42      5.37 o 
   1   5  18       14.92       11.39      1.73 o 
   2   5  18      482.44      420.76      6.42 o 
   3   5  18      154.91      158.14      3.33 o 
   4   5  18      517.80      516.13      7.37 o 
   5   5  18       41.57       38.90      2.98 o 
   6   5  18      306.39      325.69      6.51 o 
   7   5  18       34.30       30.27      2.89 o 
   8   5  18        7.37       14.29      3.03 o 
   9   5  18      112.72      116.29      4.82 o 
  10   5  18      168.83      159.61      7.30 o 
  11   5  18        0.50        3.84      4.68 o 
  12   5  18       64.65       99.54      7.85 o 
   0   6  18      286.77      292.97      8.27 o 
   1   6  18        5.46        3.28      2.15 o 
   2   6  18       20.53       14.89      2.47 o 
   3   6  18      121.34      142.58      4.30 o 
   4   6  18      240.31      223.46      5.14 o 
   5   6  18      211.00      206.84      4.93 o 
   6   6  18        0.47        2.15      2.32 o 
   7   6  18       58.35       58.79      3.68 o 
   8   6  18       14.66       11.21      2.86 o 
   9   6  18       78.07       72.17      5.76 o 
  10   6  18        8.87       12.26      4.95 o 
  11   6  18        2.04        9.30      5.44 o 
  12   6  18       14.29       18.58     13.64 o 
   1   7  18       41.98       40.35      3.34 o 
   2   7  18        6.06       -0.97      2.33 o 
   3   7  18       80.04       73.26      3.61 o 
   4   7  18       87.43       85.02      4.04 o 
   5   7  18       21.64       20.55      3.00 o 
   6   7  18        2.76       -1.50      2.57 o 
   7   7  18       27.58       38.28      5.39 o 
   8   7  18        4.37        2.67      3.48 o 
   9   7  18       13.35       10.75      4.80 o 
  10   7  18       14.90       31.48      5.91 o 
   0   8  18       12.00        5.31      3.78 o 
   1   8  18        0.89        2.82      2.52 o 
   2   8  18        0.76        0.90      3.12 o 
   3   8  18      164.05      147.43      6.20 o 
   4   8  18        0.02       -2.92      2.92 o 
   5   8  18       40.86       39.86      5.63 o 
   6   8  18       57.22       61.04      7.25 o 
   7   8  18        6.38        5.64      5.59 o 
   8   8  18        0.00       -3.95      5.32 o 
   9   8  18        0.26        3.48      6.09 o 
   1   9  18       25.23       31.72      4.03 o 
   2   9  18        6.10       -0.47      3.34 o 
   3   9  18        0.44        0.33      3.33 o 
   4   9  18        1.17       -3.93      4.92 o 
   5   9  18       19.64       11.56      6.50 o 
   6   9  18       23.62       39.74      8.11 o 
   7   9  18        9.82       -5.99      5.99 o 
   0  10  18       19.73       20.73      7.73 o 
   1  10  18        0.26       -6.76      6.76 o 
   2  10  18        1.26       -1.54      4.54 o 
   3  10  18        3.15       -0.61      7.80 o 
   4  10  18        0.06       -3.04      5.93 o 
   5  10  18        0.88       -5.75      5.75 o 
   1   1  19      101.65      116.65      2.84 o 
   2   1  19        1.47        4.83      1.46 o 
   3   1  19     1313.36     1270.50     11.73 o 
   4   1  19       46.42       46.26      2.20 o 
   5   1  19       91.04       93.46      3.00 o 
   6   1  19      200.97      184.26      4.42 o 
   7   1  19       51.19       37.52      2.76 o 
   8   1  19       32.26       46.05      3.37 o 
   9   1  19        7.28        3.87      2.56 o 
  10   1  19      156.46      150.68      5.45 o 
  11   1  19        2.22        0.85      2.96 o 
  12   1  19       63.15       55.76      4.81 o 
  13   1  19        2.27       -0.60      4.79 o 
  14   1  19        1.03        2.67      5.78 o 
   0   2  19      974.27      922.89     13.32 o 
   1   2  19      170.89      172.42      3.20 o 
   2   2  19       58.69       57.26      2.09 o 
   3   2  19      174.03      167.50      3.15 o 
   4   2  19      263.46      247.77      4.11 o 
   5   2  19       54.15       64.23      2.45 o 
   6   2  19      218.92      228.55      4.46 o 
   7   2  19      121.07      121.11      3.96 o 
   8   2  19       30.81       30.27      2.85 o 
   9   2  19       35.19       39.39      3.18 o 
  10   2  19      120.03      123.20      4.64 o 
  11   2  19       42.91       40.44      3.55 o 
  12   2  19        0.90        4.46      3.40 o 
  13   2  19        5.41       -4.45      4.73 o 
   1   3  19      461.04      448.57      5.06 o 
   2   3  19      389.01      379.57      4.68 o 
   3   3  19        6.23        3.79      1.47 o 
   4   3  19        3.77        2.35      1.49 o 
   5   3  19       31.85       32.68      2.33 o 
   6   3  19      171.17      177.35      4.68 o 
   7   3  19       16.46       13.36      2.48 o 
   8   3  19       22.10       16.58      2.72 o 
   9   3  19       25.52       21.39      2.96 o 
  10   3  19        9.38        4.96      2.66 o 
  11   3  19        6.82       13.24      3.12 o 
  12   3  19       79.44       91.93      5.50 o 
  13   3  19        2.56       -0.06      5.94 o 
   0   4  19      145.07      114.52      4.53 o 
   1   4  19        8.98        8.47      1.60 o 
   2   4  19     1007.20      934.59      8.54 o 
   3   4  19     1399.25     1378.67     11.49 o 
   4   4  19      211.31      232.88      5.03 o 
   5   4  19        0.55       -1.99      1.99 o 
   6   4  19      958.88      937.69     11.06 o 
   7   4  19       15.29       24.73      2.82 o 
   8   4  19      169.95      155.86      4.75 o 
   9   4  19       32.25       29.04      3.10 o 
  10   4  19       47.41       41.43      3.95 o 
  11   4  19       43.72       43.29      5.37 o 
  12   4  19       10.36       13.32      5.09 o 
  13   4  19        0.31       -2.20      5.03 o 
   1   5  19        7.96       10.58      1.98 o 
   2   5  19       16.19       20.35      2.35 o 
   3   5  19       34.69       37.26      2.30 o 
   4   5  19       66.75       64.63      3.34 o 
   5   5  19        0.12       -2.18      2.18 o 
   6   5  19      515.25      468.40      9.58 o 
   7   5  19       23.66       21.74      2.88 o 
   8   5  19      429.86      437.96     10.39 o 
   9   5  19        0.04       -0.32      2.85 o 
  10   5  19       21.01       16.75      6.73 o 
  11   5  19       37.39       30.06      6.17 o 
  12   5  19       32.96       37.28      6.36 o 
   0   6  19      238.77      188.50      7.18 o 
   1   6  19       35.29       34.79      2.89 o 
   2   6  19        2.18        5.38      2.44 o 
   3   6  19      141.30      111.56      4.01 o 
   4   6  19       29.49       41.41      2.97 o 
   5   6  19       38.19       41.76      2.76 o 
   6   6  19       80.07       85.63      3.45 o 
   7   6  19       44.78       42.99      3.56 o 
   8   6  19        0.00        1.61      2.93 o 
   9   6  19        2.36        5.70      4.14 o 
  10   6  19        6.00        9.23      6.55 o 
  11   6  19       25.73       24.52      6.41 o 
   1   7  19      345.88      334.00      7.68 o 
   2   7  19        0.32        1.35      2.40 o 
   3   7  19       62.86       64.93      3.59 o 
   4   7  19       87.51       85.87      4.91 o 
   5   7  19        7.47        6.07      2.79 o 
   6   7  19        1.92        0.84      2.62 o 
   7   7  19        7.20       11.06      3.51 o 
   8   7  19        0.07       -2.26      3.49 o 
   9   7  19       34.50       34.45      6.49 o 
  10   7  19       82.02      104.54      8.40 o 
   0   8  19       87.36       89.34      6.16 o 
   1   8  19        6.87        7.06      2.79 o 
   2   8  19        4.55        0.75      3.07 o 
   3   8  19       20.25       17.87      5.08 o 
   4   8  19       53.78       57.00      4.46 o 
   5   8  19       80.93       89.48      6.95 o 
   6   8  19       13.85       14.43      5.75 o 
   7   8  19        4.73        0.63      8.39 o 
   8   8  19        7.07       15.43      6.30 o 
   9   8  19        6.95        4.19      5.99 o 
   1   9  19       43.40       57.78      4.78 o 
   2   9  19        0.06       -0.66      3.39 o 
   3   9  19        6.06       11.17      4.06 o 
   4   9  19        0.15        1.46      6.58 o 
   5   9  19        0.18       -2.38      6.73 o 
   6   9  19        0.55        5.04      6.61 o 
   7   9  19        1.89       -2.36      6.26 o 
   0  10  19       47.52       57.50      9.26 o 
   1  10  19        1.56       -4.96      6.02 o 
   2  10  19       76.44       94.90      7.24 o 
   3  10  19       73.73       78.62     14.39 o 
   4  10  19        4.14       -5.73      6.37 o 
   0   0  20      581.25      614.01     13.42 o 
   1   0  20     1580.60     1680.24     17.83 o 
   2   0  20     2830.98     2832.68     27.53 o 
   3   0  20      254.01      229.67      5.61 o 
   4   0  20        6.71        3.16      2.25 o 
   5   0  20      113.40      115.25      4.79 o 
   6   0  20      209.31      181.17      6.58 o 
   7   0  20     3264.48     3125.54     40.09 o 
   8   0  20       13.28       25.40      4.06 o 
   9   0  20      183.48      156.45      8.02 o 
  10   0  20       15.82       15.18      4.66 o 
  11   0  20       84.90      106.94      7.98 o 
  12   0  20        0.00        2.12      5.59 o 
  13   0  20        4.08       10.48      6.61 o 
  14   0  20       77.28      126.90     16.82 o 
   1   1  20      206.61      196.74      3.25 o 
   2   1  20       38.71       28.75      1.80 o 
   3   1  20        0.00        2.20      1.40 o 
   4   1  20      187.97      194.40      3.91 o 
   5   1  20        0.51        0.28      1.74 o 
   6   1  20      321.44      322.39      5.84 o 
   7   1  20      222.60      200.36      5.10 o 
   8   1  20       93.33       82.40      4.09 o 
   9   1  20        9.62       10.66      2.80 o 
  10   1  20      120.25      127.97      5.65 o 
  11   1  20        6.40       13.83      3.77 o 
  12   1  20        1.34       -0.35      4.00 o 
  13   1  20        1.03       -3.19      4.34 o 
   0   2  20       62.66       60.98      4.72 o 
   1   2  20      182.32      164.21      3.30 o 
   2   2  20       43.58       49.19      2.04 o 
   3   2  20      223.91      203.02      3.62 o 
   4   2  20      283.69      249.68      4.38 o 
   5   2  20      101.71       98.56      3.09 o 
   6   2  20      197.43      201.26      4.59 o 
   7   2  20      375.00      372.97      6.61 o 
   8   2  20        2.97        0.21      2.35 o 
   9   2  20        3.49       -0.11      2.46 o 
  10   2  20        0.57       -2.52      2.52 o 
  11   2  20        0.39        1.77      3.18 o 
  12   2  20       15.39        7.63      3.70 o 
  13   2  20        4.80       -1.00      5.17 o 
   1   3  20      485.22      470.18      5.47 o 
   2   3  20        8.54        6.63      1.62 o 
   3   3  20      101.82      112.52      2.98 o 
   4   3  20      225.02      234.16      4.35 o 
   5   3  20       38.81       50.44      2.81 o 
   6   3  20       58.78       60.25      3.24 o 
   7   3  20       17.20       19.39      2.61 o 
   8   3  20        1.78        1.07      2.39 o 
   9   3  20       19.99       27.11      3.16 o 
  10   3  20       84.35       93.88      4.29 o 
  11   3  20       31.37       38.09      3.77 o 
  12   3  20        1.48        0.21      3.63 o 
  13   3  20        7.65        8.09      5.56 o 
   0   4  20       65.74       60.57      4.24 o 
   1   4  20      211.02      180.73      4.04 o 
   2   4  20       60.94       54.94      2.27 o 
   3   4  20      465.42      429.64      6.42 o 
   4   4  20      114.15      125.21      3.92 o 
   5   4  20       11.42        5.62      2.28 o 
   6   4  20      237.18      222.32      5.46 o 
   7   4  20      305.00      322.63      7.51 o 
   8   4  20       19.27       22.02      3.05 o 
   9   4  20        4.40        5.36      2.68 o 
  10   4  20       88.83       82.55      4.60 o 
  11   4  20       19.72       38.10      4.67 o 
  12   4  20        5.90       18.05      5.33 o 
   1   5  20        7.75        6.42      2.13 o 
   2   5  20      104.86       96.82      3.54 o 
   3   5  20      151.38      131.54      3.46 o 
   4   5  20        7.29        5.14      2.11 o 
   5   5  20       30.39       20.44      2.84 o 
   6   5  20       94.13       91.72      4.06 o 
   7   5  20        0.66       -1.89      2.43 o 
   8   5  20       21.91       28.54      3.04 o 
   9   5  20       32.05       25.31      3.72 o 
  10   5  20        3.40        2.60      4.08 o 
  11   5  20       47.52       62.78      8.42 o 
  12   5  20       41.82       75.30      7.42 o 
   0   6  20      769.16      716.70     13.91 o 
   1   6  20       85.59       86.73      3.78 o 
   2   6  20       21.24       34.10      3.11 o 
   3   6  20       78.21       72.03      3.73 o 
   4   6  20       20.82       15.57      2.59 o 
   5   6  20       31.93       29.93      2.66 o 
   6   6  20       39.08       35.81      3.39 o 
   7   6  20        3.30        2.74      2.79 o 
   8   6  20       52.67       49.59      4.76 o 
   9   6  20       23.44       16.34      4.80 o 
  10   6  20       29.64       24.47      5.93 o 
  11   6  20        4.52       -5.23      5.23 o 
   1   7  20       18.83       15.21      2.96 o 
   2   7  20      330.65      362.75      7.25 o 
   3   7  20      144.93      159.44      5.44 o 
   4   7  20      104.10      109.99      5.71 o 
   5   7  20        1.09        1.55      2.74 o 
   6   7  20       83.06       88.91      4.93 o 
   7   7  20       30.85       31.93      4.19 o 
   8   7  20        5.10        3.43      3.91 o 
   9   7  20       41.53       40.51      6.79 o 
  10   7  20       18.92       20.23      6.87 o 
   0   8  20        1.77        7.93      4.21 o 
   1   8  20       14.13       12.28      3.02 o 
   2   8  20        0.06        1.66      2.65 o 
   3   8  20        0.05       -1.59      3.29 o 
   4   8  20        8.09       12.94      3.89 o 
   5   8  20        7.84        1.82      4.97 o 
   6   8  20       10.07        8.40      5.64 o 
   7   8  20       13.79       12.54      6.13 o 
   8   8  20       11.34       17.20      6.72 o 
   1   9  20       31.78       28.94      4.30 o 
   2   9  20       27.71       26.55      4.25 o 
   3   9  20       59.37       62.95     10.32 o 
   4   9  20       65.07       69.60      8.83 o 
   5   9  20       57.85       55.87      8.84 o 
   6   9  20       10.80       13.37      7.30 o 
   7   9  20       18.12       33.88     12.86 o 
   0  10  20        1.26       10.80      9.88 o 
   1  10  20        0.07       -0.10      4.83 o 
   2  10  20        2.13       -4.61      4.61 o 
   3  10  20       19.05       29.84      7.73 o 
   1   1  21       69.03       85.49      2.34 o 
   2   1  21       61.34       48.56      2.16 o 
   3   1  21       50.89       63.85      2.41 o 
   4   1  21      114.79      118.39      3.25 o 
   5   1  21      186.09      165.24      4.25 o 
   6   1  21      440.89      398.37      6.61 o 
   7   1  21       46.62       69.56      3.81 o 
   8   1  21      155.53      134.63      4.95 o 
   9   1  21      244.50      215.36      6.10 o 
  10   1  21       87.38       80.61      5.21 o 
  11   1  21        5.03        5.37      3.61 o 
  12   1  21       15.51       13.32      4.76 o 
  13   1  21       43.62       54.05      6.34 o 
   0   2  21      233.93      230.71      7.52 o 
   1   2  21       15.65       17.28      1.78 o 
   2   2  21      101.40      108.81      2.88 o 
   3   2  21        0.00        1.44      1.49 o 
   4   2  21      185.80      171.74      4.29 o 
   5   2  21      295.22      273.58      4.90 o 
   6   2  21       69.52       62.15      3.19 o 
   7   2  21      172.41      179.58      4.87 o 
   8   2  21       22.95       17.72      2.78 o 
   9   2  21       14.33       23.56      3.15 o 
  10   2  21       41.32       31.76      3.79 o 
  11   2  21        0.89        3.65      3.52 o 
  12   2  21        7.91        3.45      3.92 o 
  13   2  21        0.05       -3.10      5.09 o 
   1   3  21       25.33       22.27      2.09 o 
   2   3  21       35.87       26.30      2.06 o 
   3   3  21      867.96      890.13      9.25 o 
   4   3  21     1089.84     1057.76     11.79 o 
   5   3  21     1211.06     1172.57     12.83 o 
   6   3  21      108.05      115.02      4.01 o 
   7   3  21      268.67      276.55      5.87 o 
   8   3  21       45.68       44.60      3.52 o 
   9   3  21      232.21      224.04      6.24 o 
  10   3  21       10.57       11.93      3.04 o 
  11   3  21        2.09       -2.31      2.95 o 
  12   3  21        5.45        8.51      4.14 o 
  13   3  21        7.63        8.03      5.94 o 
   0   4  21      360.09      322.06      8.20 o 
   1   4  21      309.32      309.48      5.29 o 
   2   4  21        2.05        5.30      1.81 o 
   3   4  21       14.91       23.05      2.72 o 
   4   4  21      405.20      390.60      6.59 o 
   5   4  21       60.75       63.25      3.25 o 
   6   4  21       24.16       23.27      2.86 o 
   7   4  21      129.23      126.48      4.53 o 
   8   4  21       82.94       88.33      4.15 o 
   9   4  21       24.30       23.24      3.27 o 
  10   4  21       51.47       47.84      4.06 o 
  11   4  21        0.01       -0.07      4.59 o 
  12   4  21       26.50       22.80      5.84 o 
   1   5  21      661.71      568.97      8.03 o 
   2   5  21        0.39       -1.98      1.98 o 
   3   5  21        3.52        7.74      2.28 o 
   4   5  21       95.77       84.71      3.68 o 
   5   5  21        0.89       -2.28      2.28 o 
   6   5  21       17.50       12.49      2.77 o 
   7   5  21       95.16       92.96      4.24 o 
   8   5  21        1.25        5.00      2.67 o 
   9   5  21      156.48      151.47      7.12 o 
  10   5  21        7.87        5.01      4.58 o 
  11   5  21        1.30        8.33      5.68 o 
  12   5  21        1.95       32.95     14.09 o 
   0   6  21      323.39      330.30      9.40 o 
   1   6  21       32.30       40.38      3.21 o 
   2   6  21        1.19        0.01      2.42 o 
   3   6  21        6.67        3.75      3.65 o 
   4   6  21       27.41       23.52      2.77 o 
   5   6  21        0.36       -2.13      2.13 o 
   6   6  21        1.34        0.99      2.33 o 
   7   6  21      232.78      217.83      6.28 o 
   8   6  21       59.49       61.43      4.80 o 
   9   6  21        9.67        6.98      4.02 o 
  10   6  21       40.46       40.44      7.48 o 
  11   6  21        7.99       11.85      6.45 o 
   1   7  21        1.27       -1.10      2.74 o 
   2   7  21       29.35       29.85      3.36 o 
   3   7  21       85.44       91.79      4.55 o 
   4   7  21       28.52       26.18      4.52 o 
   5   7  21        2.12       -0.20      2.99 o 
   6   7  21        1.52        1.12      3.27 o 
   7   7  21        7.75        7.82      5.32 o 
   8   7  21        2.53       -3.62      3.62 o 
   9   7  21        0.97        3.03      5.22 o 
  10   7  21       17.43       11.32      9.38 o 
   0   8  21       64.95       58.19      5.81 o 
   1   8  21        0.00       -1.61      2.77 o 
   2   8  21       36.90       31.85      3.52 o 
   3   8  21       23.67       39.39      4.49 o 
   4   8  21        6.30       -2.28      3.65 o 
   5   8  21        0.00        2.74      6.11 o 
   6   8  21        3.78        0.06      5.31 o 
   7   8  21       15.11        7.70      6.03 o 
   8   8  21        4.47       -0.14      6.16 o 
   1   9  21       19.66       26.32      4.28 o 
   2   9  21       26.08       20.20      4.84 o 
   3   9  21        4.34        5.10      4.44 o 
   4   9  21       19.37       20.54      7.24 o 
   5   9  21        0.23        2.05      7.32 o 
   6   9  21        3.35        8.44      6.90 o 
   0  10  21        0.04       14.49      7.51 o 
   1  10  21        6.39        6.36      5.23 o 
   2  10  21        3.92        2.28      5.14 o 
   0   0  22      261.74      265.82      7.91 o 
   1   0  22      290.75      314.90      6.11 o 
   2   0  22      120.65      115.34      3.96 o 
   3   0  22      358.81      333.38      7.73 o 
   4   0  22      182.65      181.18      5.95 o 
   5   0  22      290.27      293.59      8.32 o 
   6   0  22      422.99      368.93      9.54 o 
   7   0  22      835.62      784.83     15.07 o 
   8   0  22      102.68      104.15      8.02 o 
   9   0  22       41.59       45.01      5.67 o 
  10   0  22        5.02       13.46      4.65 o 
  11   0  22        2.48        2.18     12.90 o 
  12   0  22        6.55       10.08      7.20 o 
  13   0  22        3.09        2.20      7.27 o 
   1   1  22      114.98      119.48      2.77 o 
   2   1  22       12.17        3.19      1.49 o 
   3   1  22        5.41        0.49      1.48 o 
   4   1  22      640.73      664.18      8.62 o 
   5   1  22      298.52      290.10      5.61 o 
   6   1  22      163.01      168.48      4.79 o 
   7   1  22      219.72      213.74      5.84 o 
   8   1  22      389.40      355.58      7.58 o 
   9   1  22        3.46        1.23      2.74 o 
  10   1  22      158.03      161.58      6.66 o 
  11   1  22       49.07       48.60      6.06 o 
  12   1  22        0.40        2.20      4.83 o 
  13   1  22       16.97       20.74      5.58 o 
   0   2  22     1507.35     1436.76     33.64 o 
   1   2  22      624.51      610.68      7.17 o 
   2   2  22      841.75      780.07      8.11 o 
   3   2  22       36.49       35.82      2.24 o 
   4   2  22      197.68      181.65      4.30 o 
   5   2  22       40.06       45.41      2.72 o 
   6   2  22        0.39       -1.25      2.15 o 
   7   2  22      132.84      141.88      4.62 o 
   8   2  22        0.02       -0.55      2.49 o 
   9   2  22       13.04       14.46      3.38 o 
  10   2  22        2.95        2.45      3.15 o 
  11   2  22        5.60        5.13      4.23 o 
  12   2  22       17.32       12.31      5.18 o 
  13   2  22       10.59       19.67      5.64 o 
   1   3  22       62.79       74.12      2.67 o 
   2   3  22       51.20       45.76      2.61 o 
   3   3  22       75.41       78.16      3.10 o 
   4   3  22        0.00        0.85      2.11 o 
   5   3  22      628.36      618.75      8.69 o 
   6   3  22        0.14        3.17      2.36 o 
   7   3  22        0.34        1.12      2.31 o 
   8   3  22       12.47       10.51      3.03 o 
   9   3  22      159.11      153.68      5.47 o 
  10   3  22       12.74        9.37      3.36 o 
  11   3  22       11.67       12.60      3.49 o 
  12   3  22        2.56        1.21      5.02 o 
   0   4  22      195.50      200.36      6.28 o 
   1   4  22      128.18      144.10      3.88 o 
   2   4  22        9.60        4.16      2.18 o 
   3   4  22      285.34      271.62      5.76 o 
   4   4  22        1.08        3.20      2.26 o 
   5   4  22        4.18        8.25      2.44 o 
   6   4  22        0.21        0.10      2.42 o 
   7   4  22        6.65        2.43      2.67 o 
   8   4  22       67.60       66.96      4.23 o 
   9   4  22       70.21       83.07      4.63 o 
  10   4  22       18.52       20.72      3.90 o 
  11   4  22       48.73       67.29      6.80 o 
  12   4  22       19.00       20.46      6.44 o 
   1   5  22       25.51       19.81      2.74 o 
   2   5  22       59.95       38.94      2.87 o 
   3   5  22       79.43       72.03      3.44 o 
   4   5  22        4.22        3.55      2.44 o 
   5   5  22      236.22      221.96      5.77 o 
   6   5  22      127.82      122.63      4.71 o 
   7   5  22        9.10        8.24      2.85 o 
   8   5  22        9.42        4.89      2.98 o 
   9   5  22       14.16       17.35      4.49 o 
  10   5  22        2.21        2.71      4.40 o 
  11   5  22       24.72       28.54      7.27 o 
   0   6  22        1.00        7.77      3.69 o 
   1   6  22       42.84       44.62      4.03 o 
   2   6  22      167.80      177.46      5.43 o 
   3   6  22       70.34       71.92      3.90 o 
   4   6  22       10.97       11.42      2.81 o 
   5   6  22        1.63       -1.88      2.18 o 
   6   6  22       37.66       36.10      3.49 o 
   7   6  22        0.00       -0.84      3.41 o 
   8   6  22       60.57       86.29      5.60 o 
   9   6  22        2.00       -1.84      4.61 o 
  10   6  22        1.63        1.65      5.90 o 
   1   7  22       45.99       43.48      3.81 o 
   2   7  22       75.38       96.02      4.58 o 
   3   7  22      151.99      172.30      6.33 o 
   4   7  22       44.19       40.17      3.45 o 
   5   7  22       18.66       20.59      4.73 o 
   6   7  22       28.32       30.09      4.35 o 
   7   7  22       33.81       28.84      5.99 o 
   8   7  22       53.05       62.55      6.52 o 
   9   7  22        2.09       -5.02      5.02 o 
   0   8  22       16.89       15.63      4.77 o 
   1   8  22        2.95        4.41      3.05 o 
   2   8  22        0.09       -1.52      2.93 o 
   3   8  22      216.88      227.38      8.83 o 
   4   8  22        0.12       -3.92      3.92 o 
   5   8  22        6.66        6.35      6.40 o 
   6   8  22       50.57       40.90      7.26 o 
   7   8  22        5.26       12.30      6.29 o 
   8   8  22       20.71       10.21      6.64 o 
   1   9  22        0.41       -4.26      4.26 o 
   2   9  22        2.64        0.18      5.54 o 
   3   9  22       10.49       11.36      4.96 o 
   4   9  22       18.12       27.78      7.77 o 
   5   9  22        0.00       -0.26      6.47 o 
   0  10  22       27.88       29.93      8.87 o 
   1   1  23       82.35       65.07      2.39 o 
   2   1  23       46.24       53.53      2.39 o 
   3   1  23       43.46       37.11      2.26 o 
   4   1  23      326.16      304.67      5.75 o 
   5   1  23        0.30       -1.98      1.98 o 
   6   1  23        3.78       -0.78      2.25 o 
   7   1  23       91.24       87.40      4.31 o 
   8   1  23        2.69        9.47      2.88 o 
   9   1  23        7.52        3.78      3.23 o 
  10   1  23        6.52        9.32      4.76 o 
  11   1  23        0.97       -4.43      4.43 o 
  12   1  23        0.01       -1.95      5.02 o 
  13   1  23       21.17       15.86      5.85 o 
   0   2  23       24.00       31.65      4.80 o 
   1   2  23      319.42      299.55      4.93 o 
   2   2  23       55.77       61.87      2.68 o 
   3   2  23      208.95      186.65      4.33 o 
   4   2  23      524.48      504.26      7.51 o 
   5   2  23       86.23       80.24      3.74 o 
   6   2  23      730.62      707.34     10.10 o 
   7   2  23       81.42       93.75      4.37 o 
   8   2  23      305.57      305.66      7.21 o 
   9   2  23       36.86       43.44      4.16 o 
  10   2  23       16.88        7.07      3.74 o 
  11   2  23       69.44       81.51      7.23 o 
  12   2  23       30.94       36.24      6.43 o 
   1   3  23      503.35      501.45      7.65 o 
   2   3  23      328.35      333.02      5.64 o 
   3   3  23        7.00       14.15      2.36 o 
   4   3  23       38.32       33.57      2.76 o 
   5   3  23       54.24       63.10      3.32 o 
   6   3  23       16.45       15.70      2.54 o 
   7   3  23      160.95      168.38      5.11 o 
   8   3  23       59.03       39.79      3.63 o 
   9   3  23        0.08        1.84      2.81 o 
  10   3  23       77.12       87.28      5.06 o 
  11   3  23        0.86       -0.17      3.56 o 
  12   3  23       25.42       48.08      6.20 o 
   0   4  23       31.83       56.13      4.06 o 
   1   4  23       50.52       46.34      2.95 o 
   2   4  23       12.58        2.91      2.21 o 
   3   4  23        3.13        5.36      2.29 o 
   4   4  23      139.23      147.95      4.61 o 
   5   4  23      107.05      106.93      4.13 o 
   6   4  23        0.74       -2.27      2.41 o 
   7   4  23       18.82       16.77      3.07 o 
   8   4  23        2.34        1.46      2.84 o 
   9   4  23       21.99       35.38      4.03 o 
  10   4  23       19.08       16.70      4.16 o 
  11   4  23       60.08       73.35      7.03 o 
  12   4  23        0.56        0.50      7.31 o 
   1   5  23       57.04       54.95      3.43 o 
   2   5  23      115.54       93.32      3.76 o 
   3   5  23        8.35        3.41      2.36 o 
   4   5  23       52.14       43.62      3.36 o 
   5   5  23        5.59        5.73      2.62 o 
   6   5  23       18.69       13.29      2.90 o 
   7   5  23       36.79       27.24      3.64 o 
   8   5  23       26.79       25.45      3.60 o 
   9   5  23        3.93       -3.88      3.88 o 
  10   5  23       50.00       50.76      6.14 o 
  11   5  23        0.85        6.98      6.28 o 
   0   6  23       21.27       19.71      4.05 o 
   1   6  23       78.20       75.71      3.85 o 
   2   6  23        3.90        5.05      2.75 o 
   3   6  23       55.02       55.35      4.07 o 
   4   6  23        2.97        5.08      2.71 o 
   5   6  23        6.79        3.90      2.84 o 
   6   6  23        0.47       -1.89      2.47 o 
   7   6  23        5.69        4.27      4.60 o 
   8   6  23       75.67       89.28      5.60 o 
   9   6  23        3.75       -1.18      4.20 o 
  10   6  23        1.84        3.54      6.19 o 
   1   7  23       36.99       40.87      3.93 o 
   2   7  23       74.36       77.05      4.56 o 
   3   7  23       10.33        6.93      3.00 o 
   4   7  23       80.10       88.01      5.11 o 
   5   7  23       37.45       34.74      4.77 o 
   6   7  23       52.30       71.41      7.36 o 
   7   7  23       26.84       30.19      6.16 o 
   8   7  23       33.75       42.95      6.74 o 
   9   7  23        4.39        3.58      5.91 o 
   0   8  23      176.70      171.20      8.55 o 
   1   8  23        7.74        7.91      3.23 o 
   2   8  23        4.95        5.52      3.50 o 
   3   8  23        5.57        9.22      4.62 o 
   4   8  23        1.38        5.93      4.51 o 
   5   8  23        0.49       -2.12      6.08 o 
   6   8  23        0.02        0.80      5.86 o 
   7   8  23        9.81       18.77      6.47 o 
   1   9  23        6.46        7.58      8.52 o 
   2   9  23        1.11        8.21      4.86 o 
   3   9  23        3.44        0.53      5.65 o 
   4   9  23       13.51        3.56      6.93 o 
   5   9  23        0.41       -6.27      6.27 o 
   0   0  24       78.87       83.48      5.24 o 
   1   0  24       54.37       58.09      3.25 o 
   2   0  24      281.28      265.84      6.58 o 
   3   0  24     1187.60     1116.46     16.70 o 
   4   0  24       42.17       39.35      4.14 o 
   5   0  24       21.52       23.63      3.89 o 
   6   0  24      158.87      157.96      6.91 o 
   7   0  24       23.79       13.39      3.95 o 
   8   0  24       25.66       20.57      4.87 o 
   9   0  24      267.22      260.93     10.62 o 
  10   0  24      109.93      107.06      9.59 o 
  11   0  24        0.82       -2.04      7.49 o 
  12   0  24       94.20      109.69     13.48 o 
   1   1  24      188.57      182.69      3.65 o 
   2   1  24     1313.78     1341.12     12.10 o 
   3   1  24      441.77      429.26      6.54 o 
   4   1  24       11.29        9.22      2.35 o 
   5   1  24      385.36      356.67      6.78 o 
   6   1  24      503.39      453.76      8.44 o 
   7   1  24      155.33      177.71      5.93 o 
   8   1  24      553.12      566.32      9.87 o 
   9   1  24        3.55        0.57      3.09 o 
  10   1  24       19.88       25.08      5.77 o 
  11   1  24        4.77        1.24      4.71 o 
  12   1  24       16.43       13.80      5.75 o 
   0   2  24      507.36      490.14      9.91 o 
   1   2  24      102.77      104.19      3.58 o 
   2   2  24       19.19       11.51      2.22 o 
   3   2  24       65.46       58.42      3.15 o 
   4   2  24        0.25        0.82      2.13 o 
   5   2  24       43.62       37.62      3.17 o 
   6   2  24        0.01        1.48      2.46 o 
   7   2  24       28.13       26.83      3.27 o 
   8   2  24       99.57      103.30      5.10 o 
   9   2  24      349.68      347.67      8.93 o 
  10   2  24        3.30        1.96      4.53 o 
  11   2  24        2.85        5.26      4.92 o 
  12   2  24        6.59       15.03      6.01 o 
   1   3  24       14.87       16.84      2.42 o 
   2   3  24      303.13      278.34      5.79 o 
   3   3  24        0.24       -2.01      2.01 o 
   4   3  24       73.63       61.97      3.27 o 
   5   3  24        1.93       -2.09      2.09 o 
   6   3  24       44.03       46.20      3.20 o 
   7   3  24      107.29      113.30      4.96 o 
   8   3  24        9.31        5.95      3.23 o 
   9   3  24       48.98       33.01      3.75 o 
  10   3  24       62.53       69.19      4.70 o 
  11   3  24        1.60       -0.50      4.06 o 
  12   3  24       20.53       25.13      5.84 o 
   0   4  24       84.05       84.31      4.79 o 
   1   4  24      147.58      146.56      4.59 o 
   2   4  24       49.49       49.70      3.17 o 
   3   4  24        0.26       -1.97      2.12 o 
   4   4  24      134.67      133.71      4.52 o 
   5   4  24        9.49        9.39      2.46 o 
   6   4  24       43.46       41.21      3.51 o 
   7   4  24        8.73        8.78      2.89 o 
   8   4  24        0.00        0.92      2.98 o 
   9   4  24       14.61       13.09      3.86 o 
  10   4  24        4.18        0.95      3.79 o 
  11   4  24        0.19        5.15      5.21 o 
   1   5  24       33.88       34.67      3.14 o 
   2   5  24       70.07       69.16      3.71 o 
   3   5  24       60.56       72.44      3.69 o 
   4   5  24        3.59        2.99      2.61 o 
   5   5  24       57.14       66.18      3.96 o 
   6   5  24        4.48        1.29      2.71 o 
   7   5  24       33.81       37.83      5.12 o 
   8   5  24       14.32       21.65      4.06 o 
   9   5  24       14.85       20.02      4.92 o 
  10   5  24       25.79       25.21      5.59 o 
  11   5  24        0.03       -0.41      8.19 o 
   0   6  24        6.08        9.99      3.84 o 
   1   6  24        0.02        3.74      2.72 o 
   2   6  24       18.24       16.03      3.03 o 
   3   6  24       17.92       15.96      3.11 o 
   4   6  24      125.79      120.29      5.15 o 
   5   6  24       39.67       29.83      3.53 o 
   6   6  24        9.72       15.74      3.09 o 
   7   6  24       81.85       75.72      5.72 o 
   8   6  24        8.32       16.02      4.23 o 
   9   6  24        1.17        0.76      4.54 o 
  10   6  24       21.33       18.54      7.21 o 
   1   7  24       49.27       56.90      4.37 o 
   2   7  24        0.46        2.68      3.11 o 
   3   7  24       30.29       30.13      3.97 o 
   4   7  24        4.18       12.54      4.10 o 
   5   7  24        7.14        4.25      4.08 o 
   6   7  24       12.61       11.41      5.82 o 
   7   7  24       88.58      128.00      8.59 o 
   8   7  24        0.01        0.10      5.37 o 
   0   8  24        1.42        6.20      6.21 o 
   1   8  24        1.81       -3.39      3.39 o 
   2   8  24       32.53       32.28      4.41 o 
   3   8  24       12.41       14.94      5.46 o 
   4   8  24       26.24       23.31      5.97 o 
   5   8  24       15.84       14.02      7.03 o 
   6   8  24        4.82       -2.19      6.59 o 
   7   8  24        0.17       -0.82      5.65 o 
   1   9  24        0.24       -5.73      5.73 o 
   2   9  24        3.25        9.07      5.20 o 
   3   9  24       10.43       14.18      5.36 o 
   4   9  24        9.29        2.78      7.19 o 
   1   1  25       23.90       25.06      2.31 o 
   2   1  25      391.90      428.75      6.98 o 
   3   1  25      214.90      209.56      5.05 o 
   4   1  25       56.25       61.40      3.32 o 
   5   1  25       19.27       20.02      2.78 o 
   6   1  25      148.02      158.12      5.28 o 
   7   1  25      108.53      110.57      4.82 o 
   8   1  25       21.85       28.22      3.44 o 
   9   1  25        0.35        0.04      3.19 o 
  10   1  25      102.72      114.52      9.81 o 
  11   1  25       11.40       25.48      5.60 o 
  12   1  25        1.95        1.72      5.80 o 
   0   2  25       71.32       85.19      5.10 o 
   1   2  25      106.65       91.87      3.49 o 
   2   2  25     1045.41     1032.96     11.81 o 
   3   2  25     1301.97     1269.58     13.71 o 
   4   2  25       17.37       14.29      2.68 o 
   5   2  25        4.04        1.17      2.40 o 
   6   2  25       81.68       71.67      4.01 o 
   7   2  25       35.37       27.17      3.43 o 
   8   2  25        1.72        2.47      2.94 o 
   9   2  25       46.13       53.37      4.90 o 
  10   2  25        0.03       -2.42      4.67 o 
  11   2  25       10.76        7.75      5.15 o 
  12   2  25       51.11       66.35      9.02 o 
   1   3  25      156.93      185.87      4.98 o 
   2   3  25        2.19        0.66      2.26 o 
   3   3  25       29.45       31.44      3.10 o 
   4   3  25       39.34       35.37      3.06 o 
   5   3  25      108.17      107.67      4.11 o 
   6   3  25       16.11       13.27      2.64 o 
   7   3  25        5.37       11.80      2.94 o 
   8   3  25       10.01       10.37      3.06 o 
   9   3  25        6.54       13.28      3.86 o 
  10   3  25       12.31       24.03      4.91 o 
  11   3  25       54.51       63.21      7.13 o 
   0   4  25      790.45      814.01     20.61 o 
   1   4  25      109.97       92.97      4.36 o 
   2   4  25      106.40       90.39      3.95 o 
   3   4  25      212.36      191.68      5.26 o 
   4   4  25        1.17        0.60      2.33 o 
   5   4  25        0.01        2.08      2.37 o 
   6   4  25       24.16       24.44      3.25 o 
   7   4  25        0.00        6.18      3.04 o 
   8   4  25       18.42       12.82      3.62 o 
   9   4  25        5.43        2.06      4.04 o 
  10   4  25       14.94       13.67      5.63 o 
  11   4  25        5.72        5.83      5.43 o 
   1   5  25       71.77       76.06      3.85 o 
   2   5  25       43.97       40.32      3.44 o 
   3   5  25        2.78        1.72      2.96 o 
   4   5  25       14.34        9.40      2.81 o 
   5   5  25        2.70        1.85      2.70 o 
   6   5  25        7.75       10.68      3.04 o 
   7   5  25       12.89       10.86      3.28 o 
   8   5  25        0.92        0.88      3.57 o 
   9   5  25       16.74       14.18      5.68 o 
  10   5  25       24.80       37.23      6.10 o 
   0   6  25       29.72       38.52      4.80 o 
   1   6  25        0.42        1.10      2.73 o 
   2   6  25       20.32       19.61      3.23 o 
   3   6  25        1.07       -2.65      2.65 o 
   4   6  25       11.24       10.40      3.44 o 
   5   6  25       15.97       12.46      3.71 o 
   6   6  25        1.21        4.89      3.60 o 
   7   6  25        5.72        3.78      3.95 o 
   8   6  25       38.14       38.58      5.62 o 
   9   6  25      100.59      103.99      7.47 o 
   1   7  25       17.70       27.24      4.18 o 
   2   7  25        0.02        3.68      3.46 o 
   3   7  25        4.07       -1.28      3.60 o 
   4   7  25       68.64       66.08      4.80 o 
   5   7  25        1.10        2.98      4.33 o 
   6   7  25       33.49       33.02      5.77 o 
   7   7  25       10.06       11.77      5.48 o 
   8   7  25        4.74       -2.45      8.45 o 
   0   8  25       10.23       10.56     10.16 o 
   1   8  25        3.72       -3.12      4.51 o 
   2   8  25       26.60       45.51      6.00 o 
   3   8  25       76.36       84.54      7.37 o 
   4   8  25       23.55       35.93      5.67 o 
   5   8  25       18.67       27.20     10.34 o 
   6   8  25        3.32       11.30      7.41 o 
   1   9  25      113.67      115.87      8.43 o 
   2   9  25       40.40       46.98      6.62 o 
   3   9  25       12.64       24.02      7.73 o 
   0   0  26       57.67       56.71      6.08 o 
   1   0  26      293.23      297.90      8.08 o 
   2   0  26     1642.00     1644.50     22.41 o 
   3   0  26     1408.65     1356.72     21.36 o 
   4   0  26      488.15      475.40     11.33 o 
   5   0  26       40.62       34.23      4.34 o 
   6   0  26      146.92      157.22      6.99 o 
   7   0  26      110.93       92.95      7.09 o 
   8   0  26        0.04        4.72      4.41 o 
   9   0  26       85.03       79.99      8.96 o 
  10   0  26        0.14        3.74      5.83 o 
  11   0  26       34.78       87.36     12.51 o 
  12   0  26        0.34       -4.08      8.44 o 
   1   1  26       61.01       51.68      3.11 o 
   2   1  26      132.76      113.02      4.33 o 
   3   1  26        0.09        0.47      2.18 o 
   4   1  26      206.67      222.38      5.55 o 
   5   1  26        0.29       -2.20      2.20 o 
   6   1  26       46.01       38.76      3.52 o 
   7   1  26        0.93        3.54      2.86 o 
   8   1  26       22.45       18.66      3.66 o 
   9   1  26      132.44      146.32      7.47 o 
  10   1  26       30.13       27.72      5.55 o 
  11   1  26       45.68       55.32      7.89 o 
  12   1  26        1.57       -6.07      6.14 o 
   0   2  26      107.57       96.65      5.51 o 
   1   2  26        7.44        6.83      2.48 o 
   2   2  26      166.04      166.43      4.83 o 
   3   2  26      199.78      192.80      6.87 o 
   4   2  26       39.72       45.06      3.35 o 
   5   2  26        4.62        0.67      2.48 o 
   6   2  26       71.83       62.87      4.01 o 
   7   2  26      300.57      299.35      7.35 o 
   8   2  26       31.15       39.27      4.15 o 
   9   2  26       73.60       71.16      5.93 o 
  10   2  26        0.41        3.23      4.88 o 
  11   2  26       29.75       32.74      9.91 o 
   1   3  26        0.24        0.68      2.15 o 
   2   3  26        6.63        4.84      2.47 o 
   3   3  26        1.40        0.29      2.39 o 
   4   3  26        8.24        8.00      2.63 o 
   5   3  26       10.95       12.63      2.83 o 
   6   3  26        1.93        3.95      2.84 o 
   7   3  26        0.97        0.97      3.06 o 
   8   3  26        0.71        0.75      3.33 o 
   9   3  26       25.88       32.21      5.59 o 
  10   3  26       50.60       49.13      6.87 o 
  11   3  26       11.44       18.99      6.24 o 
   0   4  26       98.18       95.28      6.55 o 
   1   4  26        6.98        4.37      2.42 o 
   2   4  26       28.00       28.28      2.99 o 
   3   4  26       84.14       92.04      4.08 o 
   4   4  26        0.14        1.79      2.39 o 
   5   4  26       53.12       52.89      3.56 o 
   6   4  26       53.13       45.10      3.79 o 
   7   4  26        0.03        3.05      3.30 o 
   8   4  26        1.17       -1.54      3.30 o 
   9   4  26       18.00       21.49      5.60 o 
  10   4  26        2.10        3.87      5.91 o 
  11   4  26        2.13        0.39      7.37 o 
   1   5  26       30.04       36.28      3.36 o 
   2   5  26       52.40       50.09      3.70 o 
   3   5  26       87.49      104.69      4.65 o 
   4   5  26       74.59       71.41      4.17 o 
   5   5  26       59.05       54.86      3.93 o 
   6   5  26       16.37       22.49      3.69 o 
   7   5  26       70.81       93.70      5.71 o 
   8   5  26        7.14        3.95      4.15 o 
   9   5  26       11.47       13.38      7.12 o 
  10   5  26        0.00       -0.35      5.56 o 
   0   6  26       35.78       35.84      4.96 o 
   1   6  26        1.54       -1.93      2.76 o 
   2   6  26       26.30       25.25      3.48 o 
   3   6  26        3.20       -1.17      3.12 o 
   4   6  26      128.03      131.97      6.39 o 
   5   6  26        7.35       -1.60      3.37 o 
   6   6  26       10.63       10.59      3.99 o 
   7   6  26        8.92       12.14      4.47 o 
   8   6  26       34.74       40.13      6.33 o 
   9   6  26       20.26       18.57      7.72 o 
   1   7  26      115.76      140.80      7.03 o 
   2   7  26        6.91        1.36      3.74 o 
   3   7  26       27.42       27.09      4.47 o 
   4   7  26        5.71        6.30      4.19 o 
   5   7  26       29.03       47.44      5.70 o 
   6   7  26       11.09        6.55      4.56 o 
   7   7  26       24.83       34.56      6.72 o 
   0   8  26      283.87      274.05     16.42 o 
   1   8  26        3.74       -2.18      4.95 o 
   2   8  26       27.00       19.39      9.81 o 
   3   8  26       10.48       16.10      5.43 o 
   4   8  26       49.62       66.03     10.48 o 
   5   8  26       30.59       28.26      8.39 o 
   1   9  26       41.71       46.16      6.94 o 
   1   1  27        6.74        3.76      2.28 o 
   2   1  27      573.89      539.66      8.25 o 
   3   1  27      248.42      247.39      5.66 o 
   4   1  27      298.85      286.74      6.32 o 
   5   1  27        0.62        1.53      2.50 o 
   6   1  27      107.19       95.40      4.57 o 
   7   1  27        1.36       -2.70      2.70 o 
   8   1  27      130.90      123.41      5.80 o 
   9   1  27        1.00       -1.28      4.43 o 
  10   1  27       22.68       37.24      6.14 o 
  11   1  27       14.57        7.68      6.28 o 
   0   2  27      109.69      116.86      5.98 o 
   1   2  27       99.33       96.77      3.96 o 
   2   2  27        2.80        2.78      2.31 o 
   3   2  27      103.72      110.01      4.55 o 
   4   2  27       82.99       79.11      3.94 o 
   5   2  27        0.24       -2.37      2.37 o 
   6   2  27      143.93      155.58      5.52 o 
   7   2  27       53.79       48.73      4.00 o 
   8   2  27       42.87       50.95      4.93 o 
   9   2  27       52.50       54.73      5.83 o 
  10   2  27       54.09       55.46      8.27 o 
  11   2  27       34.98       28.15      6.23 o 
   1   3  27      200.70      187.06      5.50 o 
   2   3  27       96.87       71.71      3.99 o 
   3   3  27       68.73       87.23      5.04 o 
   4   3  27      122.57      118.93      4.77 o 
   5   3  27       20.81       20.97      3.14 o 
   6   3  27        7.41        1.50      2.92 o 
   7   3  27       57.23       53.91      4.55 o 
   8   3  27        1.19       -3.63      3.63 o 
   9   3  27       43.17       42.76      5.76 o 
  10   3  27       13.06        5.28      5.39 o 
  11   3  27        0.03        1.54      7.60 o 
   0   4  27       14.61       18.51      4.69 o 
   1   4  27      113.65      102.44      4.86 o 
   2   4  27        5.01       -1.95      2.43 o 
   3   4  27      102.09       93.53      4.20 o 
   4   4  27       24.44       20.11      2.99 o 
   5   4  27       21.86       24.36      3.36 o 
   6   4  27        0.08       -2.86      2.86 o 
   7   4  27       66.77       68.97      4.93 o 
   8   4  27       11.03        8.00      5.33 o 
   9   4  27        2.50        2.94      6.21 o 
  10   4  27        0.00       -5.40      5.40 o 
   1   5  27       15.76       23.08      3.32 o 
   2   5  27       21.97       27.21      4.12 o 
   3   5  27      108.72      112.68      5.20 o 
   4   5  27        4.41       -1.39      3.00 o 
   5   5  27       27.63       26.71      3.78 o 
   6   5  27        3.06        0.83      3.40 o 
   7   5  27        9.29        8.08      4.53 o 
   8   5  27       19.38        9.61      5.33 o 
   9   5  27       27.00       52.03      6.87 o 
   0   6  27       77.08       78.29      6.14 o 
   1   6  27        0.93       -1.15      2.91 o 
   2   6  27       40.06       52.73      4.68 o 
   3   6  27        1.45        1.31      3.44 o 
   4   6  27        1.72       -1.54      3.47 o 
   5   6  27       70.01       90.22      6.76 o 
   6   6  27        0.90        2.73      3.79 o 
   7   6  27       25.48       26.79      5.88 o 
   8   6  27        0.26        4.29      6.27 o 
   1   7  27       84.31       90.27      6.88 o 
   2   7  27       48.89       56.66      6.65 o 
   3   7  27        0.14       -4.13      4.13 o 
   4   7  27        4.39        2.04      4.80 o 
   5   7  27       16.32       26.22      5.34 o 
   6   7  27        2.91        3.70      4.66 o 
   7   7  27       10.59        4.89      5.99 o 
   0   8  27        6.51       30.96     13.59 o 
   1   8  27       24.43       35.85      7.77 o 
   2   8  27        0.28       -5.08      7.00 o 
   3   8  27       55.06       61.97      9.35 o 
   4   8  27        0.25       -0.12      4.95 o 
   0   0  28     2545.90     2478.41     49.05 o 
   1   0  28       68.22       84.27      5.25 o 
   2   0  28      552.57      560.25     12.57 o 
   3   0  28       36.67       27.34      4.28 o 
   4   0  28       70.11       73.40      5.37 o 
   5   0  28        1.71        2.30      3.55 o 
   6   0  28      287.32      278.19     10.74 o 
   7   0  28      160.03      152.14      9.05 o 
   8   0  28       74.22       66.24      8.11 o 
   9   0  28        5.97        7.87      6.53 o 
  10   0  28       19.04       32.19      9.89 o 
  11   0  28        0.36        3.68     10.75 o 
   1   1  28      236.06      243.05      5.87 o 
   2   1  28       19.15       20.34      2.76 o 
   3   1  28        2.02        0.31      3.02 o 
   4   1  28      115.25      103.78      4.26 o 
   5   1  28        2.58        2.30      2.61 o 
   6   1  28       26.44       17.82      3.28 o 
   7   1  28       47.97       52.44      4.15 o 
   8   1  28       11.63       17.73      4.46 o 
   9   1  28       21.62       21.75      5.52 o 
  10   1  28      120.11       98.35      7.85 o 
  11   1  28        0.28       -2.25      5.81 o 
   0   2  28       22.69       31.15      4.23 o 
   1   2  28       74.99       85.79      3.92 o 
   2   2  28       30.02       29.42      3.02 o 
   3   2  28       93.95       99.36      4.49 o 
   4   2  28        8.25        5.79      2.79 o 
   5   2  28        0.32       -2.69      2.69 o 
   6   2  28       25.12       20.48      3.64 o 
   7   2  28       21.89       21.19      3.69 o 
   8   2  28        3.48        4.98      4.12 o 
   9   2  28       80.48      102.54      7.71 o 
  10   2  28        1.10        7.64      5.22 o 
  11   2  28       64.95       85.37      7.98 o 
   1   3  28       33.43       25.80      3.14 o 
   2   3  28        1.84        0.60      2.49 o 
   3   3  28        2.16        0.57      2.52 o 
   4   3  28      107.33      107.88      4.77 o 
   5   3  28       74.61       68.80      4.44 o 
   6   3  28       37.02       24.34      3.67 o 
   7   3  28        0.01        4.08      3.94 o 
   8   3  28       48.19       43.25      5.70 o 
   9   3  28        2.06        1.64      5.16 o 
  10   3  28        0.96        6.03      5.51 o 
   0   4  28       38.44       49.44      5.75 o 
   1   4  28       52.26       38.80      3.76 o 
   2   4  28       14.04        7.94      2.97 o 
   3   4  28        6.01        4.10      2.62 o 
   4   4  28       11.08       10.09      2.84 o 
   5   4  28        2.78        2.33      2.80 o 
   6   4  28       43.42       52.24      5.72 o 
   7   4  28       35.41       36.94      5.37 o 
   8   4  28        6.75        1.60      4.79 o 
   9   4  28        6.89        7.04      5.56 o 
  10   4  28        8.93       10.04      5.97 o 
   1   5  28        1.57        6.20      2.86 o 
   2   5  28        4.19        1.46      2.82 o 
   3   5  28        5.93        5.43      3.12 o 
   4   5  28       34.33       26.27      4.40 o 
   5   5  28       64.72       50.01      5.22 o 
   6   5  28       33.11       29.59      5.11 o 
   7   5  28       15.35       20.00      5.61 o 
   8   5  28        0.02       -4.78      4.78 o 
   9   5  28        3.47        8.96      5.67 o 
   0   6  28       11.46       16.42      7.06 o 
   1   6  28       12.96       15.49      4.28 o 
   2   6  28        3.33       -0.78      4.04 o 
   3   6  28       33.84       35.91      5.32 o 
   4   6  28       14.77       18.46      6.69 o 
   5   6  28       34.86       30.07      6.74 o 
   6   6  28       78.28      104.79      7.45 o 
   7   6  28        6.42       10.62      5.33 o 
   8   6  28        4.85        9.37      7.58 o 
   1   7  28        0.15       -4.76      4.76 o 
   2   7  28        1.00       -4.84      4.84 o 
   3   7  28       14.94        8.00      5.20 o 
   4   7  28        5.58       11.53      5.22 o 
   5   7  28      149.97      156.33      9.35 o 
   6   7  28       22.65       15.73      5.27 o 
   0   8  28        0.01       -1.56      7.59 o 
   1   8  28       39.94       30.31      6.32 o 
   2   8  28        0.52       -5.13      5.13 o 
   3   8  28       21.34       28.00      6.55 o 
   1   1  29       76.47       87.09      4.05 o 
   2   1  29        9.26       14.32      3.29 o 
   3   1  29      208.36      187.45      5.42 o 
   4   1  29       50.69       56.06      3.89 o 
   5   1  29        7.36        7.71      2.96 o 
   6   1  29        0.09        0.14      2.85 o 
   7   1  29        1.32       -0.86      3.29 o 
   8   1  29        2.24        0.74      4.15 o 
   9   1  29       19.11       14.82      5.44 o 
  10   1  29       13.38        7.61      5.35 o 
   0   2  29        0.33       -2.43      3.85 o 
   1   2  29       20.12       25.34      2.99 o 
   2   2  29      134.72      128.44      5.38 o 
   3   2  29        6.11        8.37      2.81 o 
   4   2  29        4.73        5.70      2.96 o 
   5   2  29       43.77       38.46      3.93 o 
   6   2  29      153.11      150.73      5.97 o 
   7   2  29      109.02       98.54      5.74 o 
   8   2  29       33.26       41.07      5.79 o 
   9   2  29        0.67        2.67      5.47 o 
  10   2  29        9.72       20.80      6.26 o 
   1   3  29       78.33       65.11      4.02 o 
   2   3  29        0.89       -2.52      2.52 o 
   3   3  29       13.67        7.19      2.92 o 
   4   3  29       77.23       75.19      4.54 o 
   5   3  29        0.08       -0.02      2.97 o 
   6   3  29       10.34       20.33      3.88 o 
   7   3  29        1.87        2.30      3.90 o 
   8   3  29        4.20        0.32      4.34 o 
   9   3  29        0.29       -1.78      5.11 o 
  10   3  29       10.53       14.69      7.74 o 
   0   4  29       16.49       13.73      4.67 o 
   1   4  29        4.84        8.82      3.09 o 
   2   4  29       10.19        7.11      3.10 o 
   3   4  29        0.52       -1.06      2.69 o 
   4   4  29       10.86       10.67      3.09 o 
   5   4  29       59.50       54.69      6.54 o 
   6   4  29       10.62        9.28      4.63 o 
   7   4  29        6.71       11.03      5.33 o 
   8   4  29        9.84        2.56      5.15 o 
   9   4  29       74.12       83.08      8.30 o 
   1   5  29      122.14      117.26      5.50 o 
   2   5  29       38.58       28.51      4.52 o 
   3   5  29       28.39       17.56      4.58 o 
   4   5  29       10.75       13.95      4.54 o 
   5   5  29        3.40        5.62      5.51 o 
   6   5  29        4.72        3.58      4.49 o 
   7   5  29        0.21       -3.53      4.69 o 
   8   5  29        0.58        0.16      6.20 o 
   0   6  29       13.30        2.93      6.78 o 
   1   6  29       11.80       12.49      4.77 o 
   2   6  29        2.57        0.97      4.36 o 
   3   6  29       27.17       26.82      5.18 o 
   4   6  29       48.79       50.77      6.45 o 
   5   6  29        1.06        2.54      4.43 o 
   6   6  29       31.72       30.98      6.16 o 
   7   6  29       11.86       11.76      5.63 o 
   1   7  29       24.83       36.91      6.48 o 
   2   7  29        0.03       -4.80      4.80 o 
   3   7  29        1.88       -3.46      4.90 o 
   4   7  29        2.04       -2.67      5.05 o 
   5   7  29       14.40       22.85      6.04 o 
   0   8  29        8.51       12.32      8.58 o 
   1   8  29       18.26       22.47      6.74 o 
   2   8  29        6.59       10.06      5.74 o 
   0   0  30     4046.89     3971.37     92.85 o 
   1   0  30        3.20       10.55      4.15 o 
   2   0  30       62.72       48.85      5.54 o 
   3   0  30        7.99       12.63      3.90 o 
   4   0  30        0.21       -3.38      3.38 o 
   5   0  30       20.54       10.85      4.50 o 
   6   0  30       85.20       83.78      8.47 o 
   7   0  30        0.61        5.41      5.95 o 
   8   0  30        0.49       -5.60      5.60 o 
   9   0  30      139.78      137.06     16.64 o 
  10   0  30       44.94       57.24     11.39 o 
   1   1  30      188.30      197.93      5.68 o 
   2   1  30      249.63      256.65      6.58 o 
   3   1  30       46.77       47.51      3.72 o 
   4   1  30       66.90       60.17      4.16 o 
   5   1  30        3.94        5.21      2.90 o 
   6   1  30       51.69       48.83      4.14 o 
   7   1  30        6.86        9.83      4.31 o 
   8   1  30        2.79       -3.95      3.95 o 
   9   1  30        3.84        0.34      4.87 o 
  10   1  30      107.70      128.18      9.40 o 
   0   2  30       95.89      110.15      6.45 o 
   1   2  30       25.02       24.46      3.10 o 
   2   2  30       13.78       15.45      3.10 o 
   3   2  30       71.95       70.45      4.52 o 
   4   2  30       56.88       58.22      4.35 o 
   5   2  30        5.57       10.39      3.33 o 
   6   2  30       66.39       71.77      5.24 o 
   7   2  30        3.74        1.72      3.71 o 
   8   2  30        1.52        3.99      4.46 o 
   9   2  30        8.69        6.55      5.81 o 
  10   2  30        2.72        4.55      5.84 o 
   1   3  30        3.85        5.00      2.80 o 
   2   3  30       28.11       31.04      3.70 o 
   3   3  30        3.50        5.63      2.90 o 
   4   3  30       86.64       82.76      4.85 o 
   5   3  30       45.52       40.73      4.50 o 
   6   3  30        7.88        6.88      3.94 o 
   7   3  30        0.48       -3.08      4.32 o 
   8   3  30       23.84       29.07      6.34 o 
   9   3  30        1.20       -5.28      5.28 o 
   0   4  30       35.19       40.55      5.76 o 
   1   4  30        0.99        0.34      2.89 o 
   2   4  30       39.45       38.61      4.01 o 
   3   4  30        0.72        2.70      3.56 o 
   4   4  30        0.00        2.00      3.12 o 
   5   4  30        0.07       -2.35      4.05 o 
   6   4  30       50.17       53.31      9.48 o 
   7   4  30        3.25        2.22      5.01 o 
   8   4  30        2.57       -0.92      6.70 o 
   9   4  30       35.61       47.92      7.48 o 
   1   5  30        4.69       10.97      4.07 o 
   2   5  30        0.93        0.81      3.76 o 
   3   5  30        4.57        3.40      4.15 o 
   4   5  30       10.23       14.63      4.91 o 
   5   5  30       94.66      135.52      8.77 o 
   6   5  30       30.90       46.30      6.20 o 
   7   5  30       28.68       43.73      7.01 o 
   8   5  30        0.61       -5.30      5.30 o 
   0   6  30       17.16       18.47      8.13 o 
   1   6  30        7.85        5.49      4.74 o 
   2   6  30       12.14       16.86      5.11 o 
   3   6  30        1.01       -1.41      4.33 o 
   4   6  30       59.86       59.55      6.48 o 
   5   6  30        2.58       -2.04      4.71 o 
   6   6  30       22.13       25.02      8.38 o 
   1   7  30        9.02        0.41      5.25 o 
   2   7  30       37.85       38.83      6.63 o 
   3   7  30        0.12       -6.94      9.22 o 
   4   7  30       33.61       36.20      6.77 o 
   1   1  31      346.66      371.04      7.91 o 
   2   1  31       12.56       18.76      3.48 o 
   3   1  31       55.56       57.93      4.55 o 
   4   1  31       14.12       13.46      3.35 o 
   5   1  31        2.69        0.10      2.99 o 
   6   1  31       37.72       42.74      4.57 o 
   7   1  31        1.80       10.30      4.44 o 
   8   1  31        1.93       -3.37      4.11 o 
   9   1  31        0.52        6.28      5.37 o 
  10   1  31        0.06       -0.98      7.93 o 
   0   2  31       36.50       41.26      5.00 o 
   1   2  31        2.80       -0.32      2.74 o 
   2   2  31      189.31      198.70      6.52 o 
   3   2  31       84.35       79.60      4.78 o 
   4   2  31        1.07       -0.88      2.94 o 
   5   2  31       27.08       31.24      4.37 o 
   6   2  31       26.54       22.33      4.14 o 
   7   2  31        1.17        5.47      3.95 o 
   8   2  31       23.74       24.69      6.27 o 
   9   2  31       33.62       33.04      7.07 o 
   1   3  31        0.01       -2.56      2.86 o 
   2   3  31        2.19        1.81      2.80 o 
   3   3  31       68.83       68.11      4.61 o 
   4   3  31        3.79        3.91      3.33 o 
   5   3  31       36.49       38.59      4.54 o 
   6   3  31       57.94       63.16      5.60 o 
   7   3  31       43.46       37.25      6.61 o 
   8   3  31       16.08       16.42      6.00 o 
   9   3  31        0.24        1.21      5.56 o 
   0   4  31        2.82       -4.49      4.49 o 
   1   4  31       26.53       28.33      4.29 o 
   2   4  31        2.41        2.76      3.34 o 
   3   4  31        0.77       -2.62      3.64 o 
   4   4  31        0.00        3.21      3.80 o 
   5   4  31        0.11       -4.07      4.07 o 
   6   4  31        3.60       -4.75      4.85 o 
   7   4  31        8.58       -0.10      5.36 o 
   8   4  31       62.40       85.03      9.87 o 
   1   5  31        4.07        6.42      3.97 o 
   2   5  31        5.00        2.21      4.47 o 
   3   5  31        0.19       -1.85      4.24 o 
   4   5  31        7.88        1.78      6.16 o 
   5   5  31       90.66       95.90      8.79 o 
   6   5  31        9.91       10.52      5.42 o 
   7   5  31        0.74        3.91      5.54 o 
   0   6  31      190.38      224.60     21.87 o 
   1   6  31        0.94        1.69      5.01 o 
   2   6  31       10.77       10.43      4.91 o 
   3   6  31        6.57       10.67      4.95 o 
   4   6  31        3.73        6.50      4.86 o 
   5   6  31        6.31       11.26      5.77 o 
   6   6  31       25.65       41.11     10.12 o 
   1   7  31        2.10       -2.98      5.49 o 
   2   7  31        0.25       -4.95      4.95 o 
   3   7  31        5.42       -4.38      5.47 o 
   0   0  32        0.38       54.51     17.07 o 
   1   0  32       43.44       42.90      6.65 o 
   2   0  32       39.98       37.47      5.49 o 
   3   0  32        7.54        9.26      4.37 o 
   4   0  32       66.61       62.00      5.75 o 
   5   0  32        2.67       -2.26      4.38 o 
   6   0  32      253.49      259.95     13.61 o 
   7   0  32       18.55       17.90      6.91 o 
   8   0  32       41.67       47.48     14.20 o 
   9   0  32        5.32       -0.23      7.28 o 
   1   1  32      100.80      112.69      4.97 o 
   2   1  32        3.30        5.54      2.95 o 
   3   1  32       79.79       85.62      5.57 o 
   4   1  32        8.83        5.51      3.22 o 
   5   1  32       11.72       12.22      3.74 o 
   6   1  32        0.05        2.32      4.19 o 
   7   1  32       85.38      113.81      7.70 o 
   8   1  32       10.57       11.67      5.05 o 
   9   1  32        2.54       14.59      6.35 o 
   0   2  32      268.42      289.32      9.62 o 
   1   2  32       37.27       38.78      4.04 o 
   2   2  32       65.35       70.29      4.61 o 
   3   2  32       23.23       23.95      3.76 o 
   4   2  32       40.36       42.61      4.57 o 
   5   2  32        5.84        2.90      3.50 o 
   6   2  32        6.32       -0.93      3.78 o 
   7   2  32        1.03        2.00      4.56 o 
   8   2  32        4.63        6.24      5.53 o 
   9   2  32        8.56       17.11      6.45 o 
   1   3  32        0.84       -2.98      2.98 o 
   2   3  32        0.03       -1.49      3.03 o 
   3   3  32        7.04        3.87      4.28 o 
   4   3  32        6.32       12.65      3.88 o 
   5   3  32        1.06       -3.68      3.68 o 
   6   3  32       23.94       37.35      6.67 o 
   7   3  32        0.78       -1.93      5.27 o 
   8   3  32        0.21        0.10      5.66 o 
   0   4  32       12.40       11.41      5.82 o 
   1   4  32        0.59       -2.63      3.59 o 
   2   4  32        3.31        7.04      4.08 o 
   3   4  32        0.00       -2.27      4.02 o 
   4   4  32      124.24      127.44      8.62 o 
   5   4  32       39.80       39.82      5.84 o 
   6   4  32       12.11       11.31      5.66 o 
   7   4  32       42.55       19.37      6.35 o 
   1   5  32        9.06        8.78      4.35 o 
   2   5  32        7.37        6.68      4.82 o 
   3   5  32       69.34       90.17     10.47 o 
   4   5  32       54.77       63.52      7.29 o 
   5   5  32        5.15        6.09      5.59 o 
   6   5  32       29.66       52.76      7.36 o 
   0   6  32       12.67       12.71     12.95 o 
   1   6  32        3.64        4.31      5.57 o 
   2   6  32        1.96        3.05      4.68 o 
   3   6  32       16.69       17.93      5.60 o 
   4   6  32       14.02       21.38      9.65 o 
   5   6  32        3.45       -2.34      5.69 o 
   1   7  32       36.38       36.83      7.02 o 
   1   1  33      144.43      149.72      5.82 o 
   2   1  33       61.39       63.02      4.59 o 
   3   1  33        0.95        4.12      3.16 o 
   4   1  33       13.76        8.20      3.68 o 
   5   1  33        8.07        5.99      4.29 o 
   6   1  33        2.33       -4.05      4.05 o 
   7   1  33       21.08       27.83      5.51 o 
   8   1  33        4.15        3.21      5.46 o 
   0   2  33       36.44       46.61      6.77 o 
   1   2  33       97.76       94.55      5.13 o 
   2   2  33        0.62        1.03      3.14 o 
   3   2  33        0.16       -1.28      3.38 o 
   4   2  33       37.99       40.69      4.65 o 
   5   2  33       29.58       30.60      7.11 o 
   6   2  33        3.38        2.76      4.63 o 
   7   2  33        0.82       -2.10      5.26 o 
   8   2  33       27.50       40.30      8.82 o 
   1   3  33       43.91       62.69      5.67 o 
   2   3  33       17.45       26.32      5.11 o 
   3   3  33       12.24       11.60      4.18 o 
   4   3  33       11.09       16.75      4.60 o 
   5   3  33        2.80        8.21      4.75 o 
   6   3  33      125.27      118.00      9.11 o 
   7   3  33       43.60       66.91      7.69 o 
   8   3  33       29.73       21.39      8.64 o 
   0   4  33       49.16       64.79      8.99 o 
   1   4  33       15.44       21.68      4.81 o 
   2   4  33        0.31        4.78      4.16 o 
   3   4  33       93.96      122.30      7.79 o 
   4   4  33        0.36        4.95      5.15 o 
   5   4  33        8.88       10.47      5.67 o 
   6   4  33        3.00        3.13      5.42 o 
   7   4  33        6.69       13.47      6.20 o 
   1   5  33       14.17       19.59      5.08 o 
   2   5  33        2.82       -0.36      4.76 o 
   3   5  33       25.88       38.66      6.13 o 
   4   5  33        0.00        4.09      5.36 o 
   5   5  33        7.25        2.65      5.54 o 
   0   6  33        2.48       -0.33      7.43 o 
   1   6  33       12.77       12.83      6.17 o 
   2   6  33        0.44        2.25      5.64 o 
   3   6  33       11.24       21.63      5.80 o 
   0   0  34        1.59       -5.13      5.47 o 
   1   0  34      125.46      124.97      8.00 o 
   2   0  34      131.76      129.92      8.06 o 
   3   0  34      474.88      446.52     14.35 o 
   4   0  34        0.25       -6.32      6.32 o 
   5   0  34        1.61       14.33     10.57 o 
   6   0  34        3.03       -2.89      6.59 o 
   7   0  34        2.78        7.38      7.60 o 
   8   0  34       19.22       34.94     10.00 o 
   1   1  34       58.51       64.60      4.60 o 
   2   1  34       90.29       98.53      5.69 o 
   3   1  34       31.40       46.08      4.97 o 
   4   1  34        1.72       -0.96      4.45 o 
   5   1  34       51.76       51.64      6.20 o 
   6   1  34       10.18       10.98      5.02 o 
   7   1  34       46.53       51.76      7.02 o 
   8   1  34       20.52       23.76      8.00 o 
   0   2  34        9.63        4.11      5.30 o 
   1   2  34        7.22       10.78      3.93 o 
   2   2  34       15.45        9.96      3.69 o 
   3   2  34        5.07        1.97      3.65 o 
   4   2  34       34.61       29.48      4.67 o 
   5   2  34        2.36        3.07      4.51 o 
   6   2  34       11.03        7.14      5.35 o 
   7   2  34       65.73       77.14      9.89 o 
   1   3  34       28.46       28.48      5.33 o 
   2   3  34        0.73        1.28      4.38 o 
   3   3  34        7.84        9.13      4.45 o 
   4   3  34       12.39       10.06      4.77 o 
   5   3  34        0.30        4.03      5.51 o 
   6   3  34       18.13        8.81      5.88 o 
   7   3  34        0.41       -5.38      5.38 o 
   0   4  34       13.49        4.90      7.26 o 
   1   4  34        1.02        8.45      4.70 o 
   2   4  34       28.64       39.46      5.97 o 
   3   4  34       75.82       86.31      7.23 o 
   4   4  34       45.27       60.06      7.64 o 
   5   4  34       18.97       32.63      6.68 o 
   6   4  34        0.21        0.51      5.36 o 
   1   5  34       53.62       63.33      6.94 o 
   2   5  34        9.97       11.46      5.31 o 
   3   5  34        2.05        5.51      5.43 o 
   4   5  34        0.49        4.12      5.67 o 
   0   6  34       40.74       59.72     11.14 o 
   1   6  34        3.28        8.58      9.80 o 
   1   1  35       13.76        6.82      3.93 o 
   2   1  35        5.40        3.83      3.83 o 
   3   1  35        7.70        6.38      4.14 o 
   4   1  35       22.82       24.88      5.22 o 
   5   1  35        1.80       -4.53      4.53 o 
   6   1  35        2.85        2.73      4.73 o 
   7   1  35        0.66       -0.17      4.86 o 
   0   2  35       82.96       91.92     10.71 o 
   1   2  35       27.03       27.95      8.02 o 
   2   2  35       16.31       20.13      4.93 o 
   3   2  35      240.76      248.29      9.23 o 
   4   2  35       23.12       20.90      5.89 o 
   5   2  35       24.35       20.48      5.69 o 
   6   2  35        8.30        1.83      4.92 o 
   7   2  35       33.50       37.64      8.07 o 
   1   3  35       32.27       36.75      5.77 o 
   2   3  35        0.67       -4.06      4.38 o 
   3   3  35        1.90        0.20      4.94 o 
   4   3  35       20.17       31.67      5.97 o 
   5   3  35        0.02       -6.88      7.45 o 
   6   3  35        4.15       -2.41      5.18 o 
   0   4  35       50.09       62.91      9.22 o 
   1   4  35        6.28        9.36      5.06 o 
   2   4  35       22.95       25.94      5.78 o 
   3   4  35       36.43       48.95      7.23 o 
   4   4  35        0.15        6.09      5.85 o 
   5   4  35        3.39        4.56      6.04 o 
   1   5  35        0.00       -0.88      5.00 o 
   2   5  35       25.96       20.93      6.41 o 
   3   5  35        2.82        2.15      5.51 o 
   0   0  36       58.56       66.99      9.98 o 
   1   0  36        3.85        6.68      5.82 o 
   2   0  36        0.54       -4.85      4.85 o 
   3   0  36       61.12       72.82     10.71 o 
   4   0  36       74.28       78.88     10.58 o 
   5   0  36        0.00        5.04      7.21 o 
   6   0  36       72.47       71.03     17.89 o 
   1   1  36       19.62       13.59      4.71 o 
   2   1  36      164.32      165.20      9.51 o 
   3   1  36       12.62       22.88      5.18 o 
   4   1  36        5.68       -1.77      4.77 o 
   5   1  36       32.78       22.98      6.14 o 
   6   1  36        7.47        4.80      5.52 o 
   0   2  36      140.09      129.94     12.48 o 
   1   2  36       62.01       64.25      9.55 o 
   2   2  36       14.80       13.31      5.02 o 
   3   2  36       27.94       40.59      8.89 o 
   4   2  36        5.24       -4.38      4.53 o 
   5   2  36        6.18       20.08      5.65 o 
   6   2  36       12.92       13.66      5.54 o 
   1   3  36       22.22       13.46      5.66 o 
   2   3  36        6.71        7.37      4.96 o 
   3   3  36        6.63        0.97      4.75 o 
   4   3  36       14.57       19.93      5.54 o 
   5   3  36       11.14        6.90      5.78 o 
   0   4  36      144.48      198.35     28.78 o 
   1   4  36        5.01        4.55      4.90 o 
   2   4  36        0.68       -4.56      4.56 o 
   3   4  36        8.53        5.31      5.97 o 
   4   4  36       21.01       19.24      8.07 o 
   1   1  37       44.21       35.69      7.61 o 
   2   1  37        0.05       -0.26      4.99 o 
   3   1  37        4.76        6.82      5.51 o 
   4   1  37       16.68        2.92      5.25 o 
   5   1  37       19.77       25.39      6.25 o 
   0   2  37      117.24      125.15     12.60 o 
   1   2  37       12.67        2.81      5.24 o 
   2   2  37       73.78       84.58      7.94 o 
   3   2  37       42.99       27.02      6.34 o 
   4   2  37        0.29       -1.62      5.20 o 
   5   2  37       21.37       20.20      6.27 o 
   1   3  37        0.01        7.74      5.27 o 
   2   3  37       70.92       69.41      7.74 o 
   3   3  37        4.99        0.82      4.95 o 
   4   3  37        0.83        1.26      5.30 o 
   0   4  37        3.78        2.08     12.72 o 
   1   4  37        0.29        9.12      5.29 o 
   0   0  38       20.35        9.88     10.71 o 
   1   0  38       26.15       11.37      7.75 o 
   2   0  38       27.20       21.88      8.69 o 
   3   0  38        1.31       -0.60      6.58 o 
   4   0  38       26.77       27.49      8.73 o 
   1   1  38       12.22       18.59      5.78 o 
   2   1  38       35.70       34.56      6.69 o 
   3   1  38        2.04       -5.29      6.31 o 
   4   1  38       42.41       49.62      7.22 o 
   0   2  38        0.48        6.13      7.79 o 
   1   2  38        7.21       -4.83      4.97 o 
   2   2  38       15.89       21.78      6.22 o 
   3   2  38       14.58       21.58      7.77 o 
   1   3  38       84.15      103.17      8.74 o 
   2   3  38        5.22        1.10     12.08 o 
   1   1  39       20.19       33.24      6.94 o 
   2   1  39       27.61       26.27      8.80 o 
   0   2  39       13.21       -0.82     11.44 o 
                                                 
